# Supplementary material for: Small ocean temperature increases elicit stage-dependent changes in DNA methylation and gene expression in a fish, the European sea bass
Source: Sci Rep. 2017 Sep 29;7:12401. doi: 10.1038/s41598-017-10861-6 (PMC5622125; doi:10.1038/s41598-017-10861-6)
Supplement: Supplementary file 2 — Supporting Information [file 41598_2017_10861_MOESM2_ESM.xlsx]

## Sheet: Description
This file contains the binary matrices of fragments present/absent at HpaII/MspI digestions for the 3 comparisons: (1) 15°C vs. 17°C vs. 19°C (0-15 dpf), (2) 15°C vs. 15-19°C vs. 19-15°C (0-15 dpf) and (3) 17°C vs. 21°C (20-60 dpf). Each sheet was used as input for the msap package in R.
LT: low temperature
H: high temperature
MT: medium temperature
LH: switched from low to high temperature
HL: swithced from high to low temperature

## Sheet: 15 vs 17 vs 19 15dpf
			A1	A2	A3	A4	A5	A6	A7	A8	A9	A10	A11	A12	A13	A14	A15	A16	A17	A18	A19	A20	A21	A22	A23	A24	A25	A26	A27	A28	A29	A30	A31	A32	A33	A34	A35	A36	A37	A38	A39	A40	A41	A42	A43	A44	A45	A46	A47
HT	1.1	HPA	1	1	1	0	0	0	0	1	0	0	0	0	0	0	1	0	1	0	0	0	1	1	0	0	1	0	0	0	0	1	1	1	1	1	0	1	1	1	0	1	1	0	1	1	1	0	0
HT	1.1	MSP	0	1	1	0	0	0	0	1	0	0	0	0	0	0	0	0	1	0	0	0	1	0	1	0	1	0	0	0	0	1	0	1	1	0	1	1	0	1	0	1	1	0	0	0	0	1	0
HT	1.2	HPA	0	0	0	0	0	0	0	0	0	0	0	0	0	0	0	0	0	0	0	0	0	0	0	0	0	0	0	0	0	0	0	0	0	0	0	0	0	0	0	0	0	0	0	0	0	0	0
HT	1.2	MSP	0	0	1	0	0	0	1	1	0	0	0	0	0	0	0	0	1	0	0	0	1	0	0	0	0	0	0	0	0	0	0	1	0	0	1	1	0	1	0	0	0	0	0	0	0	0	0
HT	3.1	HPA	0	0	1	0	0	0	0	1	0	0	0	0	0	0	0	0	1	0	1	0	0	0	0	0	0	1	0	0	0	1	0	0	1	1	1	0	0	1	1	0	1	0	0	1	0	0	0
HT	3.1	MSP	0	0	1	0	0	0	0	0	0	0	0	0	0	0	0	0	1	0	0	0	0	0	0	0	1	0	0	0	0	1	0	0	1	0	0	0	0	0	0	0	0	0	0	0	0	0	0
HT	4.1	HPA	0	0	1	0	0	0	0	1	0	1	0	0	0	0	0	0	1	0	1	0	0	1	0	0	0	1	0	0	0	1	0	0	1	0	0	0	0	0	0	0	0	0	0	1	0	0	0
HT	4.1	MSP	0	0	1	0	0	0	0	0	0	1	0	0	0	0	0	0	1	0	0	0	0	0	0	0	0	0	0	0	0	1	0	0	1	0	0	0	0	0	0	0	0	0	0	0	0	0	0
HT	5.2	HPA	0	0	1	0	0	0	1	1	1	0	0	0	0	1	0	0	1	0	0	0	1	0	0	1	1	1	0	0	0	1	0	0	1	1	1	0	0	1	1	1	1	0	0	0	0	0	1
HT	5.2	MSP	0	0	1	0	0	0	0	0	0	0	0	0	0	0	0	0	1	0	0	0	1	0	0	0	0	0	0	0	0	1	0	0	1	0	0	0	0	0	0	0	0	0	0	0	0	0	0
HT	5.3	HPA	0	0	1	0	0	0	0	1	1	0	0	0	0	0	0	0	1	0	0	0	1	1	0	1	0	1	0	0	0	1	0	0	1	1	1	0	0	1	0	1	1	0	0	1	1	0	1
HT	5.3	MSP	0	0	1	0	0	0	0	0	0	0	0	0	0	0	0	0	1	0	0	0	1	0	0	0	0	0	0	0	0	1	0	0	1	0	0	0	0	1	0	0	1	0	0	0	0	0	0
HT	1.1b	HPA	0	1	1	0	0	0	0	1	0	0	0	0	0	1	0	0	1	1	0	0	1	1	0	0	0	0	0	0	0	1	1	0	1	1	0	0	0	0	0	1	0	0	0	1	0	1	0
HT	1.1b	MSP	0	1	1	0	0	0	0	0	0	0	0	0	0	0	0	0	1	0	0	0	1	0	0	0	0	0	0	0	0	1	0	0	1	0	0	0	0	0	0	0	0	0	0	0	0	1	0
HT	1.2b	HPA	0	0	0	0	1	1	1	1	0	1	1	0	0	0	1	1	1	0	1	1	1	1	1	0	0	0	1	0	0	0	1	1	1	1	0	1	0	0	0	1	0	0	1	1	1	0	0
HT	1.2b	MSP	0	0	0	0	1	0	0	0	0	0	0	0	0	0	1	1	0	1	0	0	1	0	0	1	0	0	1	0	0	1	0	1	0	1	0	1	1	0	0	1	0	0	0	0	0	0	0
HT	3.1b	HPA	0	0	1	0	0	0	0	1	0	0	0	0	0	0	0	0	1	0	1	0	0	0	0	1	0	0	0	0	0	1	1	0	1	1	1	0	0	0	1	1	1	0	0	1	0	1	0
HT	3.1b	MSP	0	0	1	0	0	0	0	0	0	0	0	0	0	0	0	0	1	0	1	0	0	0	0	1	0	0	0	0	0	1	0	0	1	0	0	0	0	0	1	0	0	0	0	0	0	0	0
HT	4.1b	HPA	0	0	1	0	0	1	1	0	0	0	0	0	0	0	0	0	1	0	1	0	1	1	0	1	0	1	0	0	0	1	1	0	1	0	1	0	0	1	1	0	1	0	0	1	0	0	0
HT	4.1b	MSP	0	0	1	0	0	0	0	0	0	0	0	0	0	0	0	0	1	0	1	0	0	0	0	0	0	0	0	0	0	1	0	0	1	0	0	0	0	0	0	0	1	0	0	0	0	0	0
HT	5.2b	HPA	0	0	1	0	0	0	0	1	1	0	0	0	0	1	0	0	1	0	0	0	1	0	0	0	0	0	0	0	0	1	0	0	1	0	0	0	0	0	0	1	1	0	0	1	0	0	1
HT	5.2b	MSP	0	0	1	0	0	0	0	0	0	0	0	0	0	0	0	0	1	0	0	0	0	0	0	0	0	0	0	0	0	1	0	0	1	0	0	0	0	0	0	0	0	0	0	0	0	0	0
HT	5.3b	HPA	0	0	1	0	0	0	1	1	1	0	0	0	0	1	0	0	1	0	0	0	1	1	0	0	0	0	0	0	0	1	0	0	1	0	1	0	0	1	1	0	1	0	0	0	0	1	1
HT	5.3b	MSP	0	0	1	0	0	0	0	0	0	0	0	0	0	0	1	0	1	0	0	0	1	1	0	0	0	0	0	0	0	1	0	0	1	0	0	0	0	1	1	1	1	0	0	0	0	0	0
MT	1.1	HPA	0	1	1	0	0	0	1	1	0	0	0	0	0	1	0	0	1	0	0	0	1	1	0	1	0	1	0	0	0	1	1	0	1	0	1	1	0	0	1	1	1	0	1	0	0	1	0
MT	1.1	MSP	0	1	1	0	0	0	0	0	0	0	0	0	0	1	0	0	1	0	0	0	1	1	0	0	0	0	0	0	0	1	1	0	1	0	0	0	0	0	0	0	0	0	0	0	0	1	0
MT	1.2	HPA	0	1	1	0	0	0	1	1	1	0	0	0	0	1	0	0	1	1	0	0	1	1	0	0	0	1	0	0	1	1	1	0	1	0	1	1	0	0	1	1	1	0	1	1	0	1	0
MT	1.2	MSP	0	1	1	0	0	0	0	0	0	0	0	0	0	1	0	0	1	0	0	0	1	1	0	0	0	0	0	1	1	1	1	0	1	0	0	0	0	0	0	0	0	0	0	0	0	1	0
MT	2.1	HPA	0	0	1	0	0	0	0	0	0	1	0	0	1	1	0	0	1	0	1	0	1	1	0	0	0	1	0	0	0	1	1	0	1	0	1	1	0	0	1	1	0	0	1	0	0	0	0
MT	2.1	MSP	0	0	1	0	0	1	0	0	0	1	0	0	1	0	0	0	1	0	0	0	1	1	0	0	0	0	0	0	0	1	0	0	1	0	0	0	0	0	0	0	0	0	0	0	0	0	1
MT	2.2	HPA	0	0	1	0	0	0	0	1	0	1	0	0	1	1	0	0	1	0	0	1	1	1	0	0	0	1	0	0	0	1	1	0	1	0	1	1	0	0	1	1	0	0	1	0	0	0	0
MT	2.2	MSP	0	0	1	0	0	1	0	0	0	1	0	0	1	0	0	0	1	0	0	0	1	1	0	0	0	0	0	0	0	1	0	0	1	0	0	0	0	0	0	0	1	0	0	0	0	0	0
MT	3.2	HPA	0	0	1	1	0	0	1	1	0	0	1	0	0	1	0	0	1	0	1	1	1	0	0	1	1	1	0	0	1	1	1	1	1	0	0	1	0	1	1	0	0	0	0	0	1	1	0
MT	3.2	MSP	0	0	1	1	0	0	0	0	0	0	0	0	0	0	0	0	1	0	1	0	1	0	0	0	0	0	0	0	0	1	0	1	1	0	0	0	1	0	0	0	0	0	0	0	0	1	0
MT	4.1	HPA	1	0	1	0	0	1	1	1	0	1	0	0	0	1	0	0	1	0	0	0	0	0	0	1	0	1	0	0	0	1	1	0	1	1	1	0	0	0	1	1	1	0	1	1	0	1	0
MT	4.1	MSP	0	0	1	0	0	0	0	0	0	1	0	0	0	1	0	0	1	0	0	0	0	0	0	0	0	0	0	0	0	1	0	0	1	0	0	0	0	0	0	0	0	0	0	0	0	1	0
MT	4.2	HPA	0	0	1	0	0	0	0	0	0	0	0	0	0	1	0	1	1	1	0	0	0	0	0	0	0	1	0	0	1	1	1	0	1	0	0	0	0	0	1	1	1	0	1	1	0	0	1
MT	4.2	MSP	0	0	1	0	0	0	0	0	0	0	0	0	0	0	0	0	1	0	0	0	0	1	0	1	0	0	0	0	0	1	0	0	1	0	0	0	0	0	0	0	0	0	0	0	0	1	0
MT	1.1b	HPA	0	1	1	0	0	0	1	1	0	0	0	0	0	1	0	0	1	1	0	0	1	1	0	0	0	0	0	0	0	1	1	0	1	0	1	1	0	0	1	1	0	0	0	0	0	1	1
MT	1.1b	MSP	0	1	1	0	0	0	0	0	0	0	0	0	0	1	0	0	1	0	0	0	1	1	0	0	0	0	0	0	0	1	1	0	1	0	0	0	0	0	0	0	0	0	0	1	0	1	0
MT	2.1b	HPA	1	1	1	0	0	0	0	1	0	1	0	0	1	1	0	0	1	0	1	1	1	1	0	1	0	0	0	0	0	1	1	0	1	0	1	1	0	1	1	1	1	0	0	0	0	0	0
MT	2.1b	MSP	0	0	1	0	0	0	0	0	0	1	0	0	1	0	0	0	1	1	0	0	0	1	0	0	0	0	0	0	0	1	0	0	1	0	0	0	0	0	0	0	0	0	0	0	0	0	0
MT	2.2b	HPA	1	0	1	1	0	1	0	0	0	1	0	0	0	1	0	0	1	0	1	0	0	0	0	0	0	1	0	0	0	1	1	0	1	0	1	1	0	0	1	1	0	0	1	1	0	1	0
MT	2.2b	MSP	0	0	1	0	0	1	0	0	0	1	0	0	1	0	0	0	1	0	0	0	0	1	0	0	0	0	0	0	0	1	0	0	1	0	0	0	0	0	0	1	0	0	0	0	0	0	0
MT	3.1b	HPA	0	0	1	1	0	0	0	1	0	0	0	0	0	1	0	0	1	0	1	1	0	0	0	1	1	1	0	0	1	1	0	0	1	1	1	1	0	0	1	0	0	0	0	0	0	1	0
MT	3.1b	MSP	0	0	1	0	0	0	0	0	0	0	0	0	0	1	0	0	1	0	1	0	1	0	0	1	0	0	0	0	0	1	0	1	1	0	0	0	1	0	0	0	0	0	0	1	0	1	0
MT	3.1c	HPA	0	0	1	1	0	0	0	0	0	0	1	0	0	1	0	0	1	0	1	1	1	0	0	1	0	0	0	0	1	1	0	1	1	0	1	1	0	1	1	0	0	0	0	0	1	1	0
MT	3.1c	MSP	0	1	1	0	0	0	0	0	0	0	0	0	0	0	1	0	1	0	1	0	1	0	0	0	0	0	0	0	0	1	0	1	1	0	0	0	1	0	0	0	0	0	0	0	0	1	0
MT	3.1d	HPA	0	1	1	1	0	0	1	1	0	0	0	0	0	1	0	0	1	0	1	1	1	0	0	1	0	1	0	0	1	1	1	1	1	0	1	1	0	1	1	0	0	0	0	1	0	0	0
MT	3.1d	MSP	0	0	1	0	0	0	0	0	0	0	0	0	0	0	0	0	1	0	1	0	0	0	0	0	0	0	0	0	0	1	0	1	1	0	0	0	1	0	0	0	0	0	0	0	0	1	0
MT	4.1b	HPA	0	0	1	0	0	0	0	1	0	0	0	0	0	1	0	0	1	0	1	0	0	1	0	0	0	1	0	0	0	1	1	1	1	0	1	0	0	0	1	1	0	0	1	0	0	1	0
MT	4.1b	MSP	0	0	1	0	0	0	0	0	0	1	0	0	0	0	0	0	1	0	0	0	0	1	0	0	0	0	0	0	0	1	0	0	1	0	0	0	0	0	0	0	0	0	0	0	0	1	0
MT	4.2b	HPA	0	0	1	1	0	0	0	1	0	0	1	0	0	0	0	1	1	0	0	0	0	1	0	0	0	1	1	0	0	1	1	1	1	0	1	0	1	0	1	1	1	0	0	1	0	1	1
MT	4.2b	MSP	1	0	1	0	0	0	0	0	0	0	0	0	0	0	0	0	1	0	0	0	0	1	0	0	0	0	0	0	0	1	0	0	1	0	0	0	0	0	0	0	0	0	0	0	0	1	0
LT	1.1	HPA	0	1	1	0	0	0	0	0	0	0	1	0	0	0	0	0	1	0	0	0	1	0	0	0	0	0	0	0	0	1	0	0	1	0	0	0	0	0	0	0	0	0	0	0	0	0	0
LT	1.1	MSP	0	1	1	0	0	0	0	0	0	0	0	0	0	0	0	0	1	0	0	0	1	0	0	0	0	0	0	0	0	1	0	0	1	0	0	0	0	0	0	0	0	0	0	0	0	0	0
LT	2.3	HPA	0	0	1	1	0	0	0	0	0	1	0	0	1	0	0	0	1	0	0	1	0	0	0	0	0	0	0	0	1	1	0	0	1	0	0	0	0	1	0	0	1	0	0	1	0	0	0
LT	2.3	MSP	0	0	1	0	0	0	0	0	0	1	0	0	1	0	0	0	1	0	0	0	0	0	0	0	0	0	0	0	0	1	0	0	1	0	0	0	0	0	0	0	0	0	0	0	0	0	0
LT	2.4	HPA	0	0	1	0	0	0	0	1	0	1	0	0	1	0	0	0	1	0	0	1	0	0	0	0	0	0	0	0	1	1	0	0	1	0	0	0	0	0	0	0	1	0	0	0	0	0	0
LT	2.4	MSP	0	0	1	0	0	0	0	0	0	1	0	0	1	0	0	0	1	0	0	0	0	0	0	0	0	0	0	0	0	1	0	0	1	0	0	0	0	0	0	0	0	0	0	0	0	0	0
LT	2.6	HPA	0	0	0	0	0	0	0	0	0	0	0	0	0	0	0	0	0	0	1	0	0	0	1	0	0	0	0	0	0	0	0	0	0	0	0	0	0	0	0	0	0	0	0	0	0	0	0
LT	2.6	MSP	0	0	1	0	0	0	0	0	0	1	0	0	1	0	0	0	1	0	0	0	0	0	0	0	0	0	0	0	0	1	0	0	1	0	0	0	0	0	0	0	1	0	0	0	0	0	0
LT	3.1	HPA	0	0	1	0	0	0	0	0	1	0	0	0	0	0	0	0	1	0	1	1	0	0	0	0	0	0	0	0	1	1	0	0	1	1	1	0	0	1	0	0	0	0	0	1	0	0	0
LT	3.1	MSP	0	0	1	0	0	0	0	0	0	0	0	0	0	0	0	0	1	0	1	0	0	1	0	0	0	0	0	0	0	1	0	0	1	0	0	0	0	0	1	0	0	0	0	0	0	0	0
LT	3.2	HPA	0	0	1	1	0	0	0	0	0	0	0	0	0	0	0	0	1	0	1	1	0	0	0	0	0	1	0	0	1	1	0	0	1	0	0	0	0	1	0	0	0	0	0	1	0	0	0
LT	3.2	MSP	0	0	1	0	0	0	0	0	0	0	0	0	0	0	0	0	1	0	0	0	0	0	0	0	0	0	0	0	0	1	0	1	1	0	0	0	0	1	0	0	0	0	0	0	0	0	0
LT	4.3	HPA	0	0	1	0	0	0	0	1	0	0	0	0	0	0	0	0	1	0	1	0	0	1	0	1	0	1	0	0	0	1	1	0	1	0	1	0	0	1	1	0	0	0	0	1	1	0	0
LT	4.3	MSP	0	0	1	0	0	0	0	0	0	0	0	0	0	0	0	0	1	0	0	0	0	0	0	0	0	0	0	0	0	1	0	0	1	0	0	0	0	1	0	0	0	0	0	0	0	0	0
LT	5.2	HPA	0	0	1	0	0	0	1	1	1	0	0	0	0	0	0	0	1	0	0	0	1	1	0	1	0	1	0	0	0	1	1	0	1	1	1	0	0	0	1	1	1	0	0	1	1	0	0
LT	5.2	MSP	0	0	1	0	0	0	0	0	0	0	0	0	0	0	0	0	1	0	0	0	1	0	0	0	0	0	0	0	0	1	0	0	1	1	0	1	0	0	1	1	1	0	0	0	0	0	0
LT	5.3	HPA	0	0	1	0	0	0	1	1	1	0	0	0	0	1	0	0	1	0	0	0	1	0	0	1	0	1	0	0	0	1	1	0	1	1	1	0	0	0	1	1	1	0	0	1	1	0	1
LT	5.3	MSP	0	0	1	0	0	0	0	0	0	1	0	0	0	1	0	0	1	0	0	0	1	0	0	1	0	0	0	0	0	1	0	0	1	1	0	1	0	0	1	1	0	0	0	0	0	0	0
LT	5.4	HPA	0	0	1	0	0	0	1	1	0	0	0	0	0	1	0	0	1	0	0	0	1	1	0	1	0	1	0	0	0	1	0	0	1	0	1	0	0	0	1	1	1	0	0	1	1	0	0
LT	5.4	MSP	0	0	1	0	0	0	0	0	0	0	0	0	0	1	0	0	1	0	0	0	1	0	0	1	0	1	0	0	0	1	0	0	1	1	0	1	0	0	1	1	0	1	0	0	0	1	0
LT	5.5	HPA	0	0	1	0	0	0	0	0	0	0	0	0	0	0	0	0	1	0	0	0	0	0	0	0	0	0	0	0	0	1	0	0	1	0	0	0	0	0	0	0	0	0	0	0	0	0	0
LT	5.5	MSP	0	0	1	0	0	0	0	0	0	0	0	0	0	1	1	0	1	0	0	0	1	0	0	1	0	0	0	0	0	1	0	0	1	1	0	0	0	1	1	1	0	0	0	0	0	0	0
LT	1.1b	HPA	0	1	1	0	0	0	1	1	0	0	1	0	0	0	0	0	1	0	0	0	1	0	0	0	0	0	0	0	0	1	0	0	1	0	0	0	0	0	1	1	1	0	0	0	0	1	1
LT	1.1b	MSP	0	0	1	0	0	0	0	0	0	0	0	0	0	0	0	0	1	0	0	0	1	0	0	0	0	0	0	0	0	1	0	0	1	0	0	0	0	0	0	0	0	0	0	0	0	0	0
LT	2.3b	HPA	0	0	1	0	0	0	0	0	0	1	0	0	1	0	0	0	1	0	1	1	1	0	0	1	0	0	0	0	1	1	1	0	1	0	0	0	0	1	0	0	0	0	0	0	0	0	0
LT	2.3b	MSP	0	0	1	0	0	0	0	0	0	1	0	1	1	0	0	0	1	0	0	0	0	0	0	0	0	0	0	0	0	1	0	0	1	0	0	0	0	0	0	1	0	0	0	0	0	0	0
LT	2.4b	HPA	0	0	1	1	0	0	0	0	0	1	0	0	1	0	0	0	1	0	0	1	0	1	0	0	0	1	0	0	1	1	0	0	1	0	0	0	0	1	0	0	1	0	0	0	0	0	0
LT	2.4b	MSP	0	0	1	0	0	0	0	1	0	1	0	0	1	0	0	0	1	0	0	0	0	1	0	0	0	1	0	0	0	1	0	0	1	0	0	0	0	1	0	0	0	1	0	0	0	0	0
LT	3.1b	HPA	0	0	1	0	0	0	0	1	0	0	1	0	0	0	0	0	1	0	1	1	0	0	0	0	0	0	0	0	0	1	0	0	1	0	0	0	0	0	0	0	0	0	0	1	0	0	0
LT	3.1b	MSP	0	0	1	0	0	0	0	0	0	0	0	0	0	0	0	0	1	0	1	0	0	0	0	0	0	0	0	0	0	1	0	0	1	0	0	0	0	0	0	0	0	0	0	0	0	0	0
LT	3.2b	HPA	0	0	1	0	0	0	1	0	0	0	0	0	0	0	0	0	1	0	1	0	0	0	0	0	0	0	0	0	1	1	0	0	1	0	0	0	0	1	0	0	0	0	0	0	0	0	0
LT	3.2b	MSP	0	0	1	0	0	0	0	0	0	0	0	0	0	0	0	0	1	0	0	0	0	0	0	0	0	0	0	0	0	1	0	0	1	0	0	0	0	0	0	0	0	0	0	0	0	0	0
LT	4.3b	HPA	0	0	1	0	0	1	1	1	0	1	0	0	0	1	0	0	1	0	1	0	0	1	0	1	1	0	0	0	0	1	1	0	1	0	1	0	0	0	1	1	0	0	0	0	0	1	0
LT	4.3b	MSP	0	0	1	0	0	0	0	0	0	1	0	0	0	1	0	0	1	0	1	0	0	0	0	1	0	0	0	0	0	1	0	0	1	0	0	0	0	0	0	0	0	0	0	0	0	0	0
LT	5.2b	HPA	0	0	1	0	0	0	0	1	0	1	0	0	0	1	0	0	1	0	0	0	1	0	0	0	0	1	0	0	0	1	0	0	1	0	1	0	0	1	1	1	0	0	0	1	0	0	1
LT	5.2b	MSP	0	0	1	0	0	0	0	0	0	1	0	0	0	1	0	0	1	0	0	0	1	0	0	1	0	0	0	0	0	1	0	0	1	1	0	1	0	0	1	1	0	0	0	0	0	0	0
LT	5.3b	HPA	0	0	1	0	0	0	0	1	0	0	0	0	0	0	0	0	1	0	0	0	1	1	0	0	1	1	0	0	0	1	1	0	1	1	1	0	0	0	0	1	1	0	0	1	1	0	0
LT	5.3b	MSP	0	0	1	0	0	0	0	0	0	0	0	0	0	1	0	0	1	0	0	0	1	0	0	1	0	1	0	0	0	1	0	0	1	1	0	0	0	0	1	1	0	1	0	0	0	0	1
LT	5.4b	HPA	0	0	1	0	0	0	1	1	1	0	0	0	0	0	0	0	1	0	0	0	1	0	0	1	1	1	0	0	0	1	0	0	1	1	1	0	0	0	1	1	1	0	0	1	1	0	0
LT	5.4b	MSP	0	0	1	0	0	0	0	0	0	0	0	0	0	1	0	0	1	0	0	0	1	0	0	1	0	0	0	0	0	1	0	0	1	1	0	1	0	0	1	1	0	1	0	0	0	0	0
LT	5.5b	HPA	0	0	1	0	0	0	0	1	0	0	0	0	0	1	0	1	1	0	0	0	1	1	0	0	0	1	0	0	0	1	0	0	1	1	1	0	0	1	1	1	1	0	0	1	1	0	0
LT	5.5b	MSP	0	0	1	0	0	0	0	0	0	0	0	0	0	0	0	0	1	0	0	0	1	0	0	0	0	1	0	0	0	1	0	0	1	0	0	0	0	0	0	0	0	1	0	0	0	0	0
[truncated: 446 more columns]

## Sheet: Acclimation experiment 0-15 dpf
			A1	A2	A3	A4	A5	A6	A7	A8	A9	A10	A11	A12	A13	A14	A15	A16	A17	A18	A19	A20	A21	A22	A23	A24	A25	A26	A27	A28	A29	A30	A31	A32	A33	A34	A35	A36	A37	A38	A39	A40	A41	A42	A43	A44	A45	A46	A47
HL120	1.1	HPA	0	0	1	1	0	0	0	0	1	1	0	0	0	1	1	0	0	0	1	0	1	1	0	0	1	0	0	0	0	0	1	1	0	0	1	1	0	1	1	1	0	1	0	0	1	0	1
HL120	1.1	MSP	0	0	1	1	0	0	0	0	0	0	0	1	0	1	1	0	0	0	0	0	1	1	0	0	0	0	0	0	0	0	1	1	1	0	0	0	0	0	1	0	0	0	0	0	1	0	1
HL120	1.2	HPA	1	0	1	1	1	0	1	0	1	1	0	1	1	0	1	0	1	0	0	0	1	0	0	0	0	0	0	1	0	1	1	0	0	1	0	1	0	1	1	0	0	1	0	0	1	0	1
HL120	1.2	MSP	1	0	1	1	0	1	0	1	0	0	1	1	0	0	1	0	1	0	0	0	1	1	0	0	0	0	0	0	1	1	1	0	1	1	0	1	1	0	1	0	0	1	0	0	1	0	1
HL120	2.1	HPA	0	0	0	1	0	0	0	0	0	1	1	1	0	1	1	0	0	0	0	0	1	1	0	0	1	0	0	0	0	0	1	1	0	0	1	1	0	1	1	1	0	0	0	1	1	0	1
HL120	2.1	MSP	1	0	0	1	0	0	0	0	0	0	0	1	0	1	1	0	0	0	0	0	1	1	0	0	1	0	0	0	0	0	1	0	1	0	0	0	0	0	0	1	0	0	0	0	1	0	1
HL120	2.3	HPA	0	0	0	1	0	0	0	0	0	0	0	1	1	0	0	0	0	0	0	0	0	1	0	0	1	0	0	0	0	1	1	1	0	0	1	1	0	1	0	0	0	1	0	0	0	0	0
HL120	2.3	MSP	0	0	0	1	0	0	0	0	0	0	0	1	1	0	1	0	0	0	0	0	0	1	0	0	0	0	0	0	0	0	1	0	0	0	0	1	1	0	0	0	0	0	0	0	0	1	1
HL120	3.1	HPA	0	1	0	1	0	0	0	1	1	1	0	0	1	1	1	0	0	0	0	0	0	0	0	0	1	0	1	0	0	1	1	0	1	1	1	0	0	1	1	0	0	0	0	1	1	0	0
HL120	3.1	MSP	0	0	0	1	0	0	0	0	0	0	0	0	0	0	1	0	0	0	0	0	0	0	0	0	0	0	0	0	0	0	1	0	1	0	0	0	1	0	0	0	0	0	0	0	1	0	0
HL120	3.2	HPA	0	0	1	1	1	0	1	0	1	1	0	0	0	1	0	0	0	0	0	0	0	0	0	0	1	0	0	0	0	0	1	1	1	1	1	1	0	1	1	1	1	0	1	1	1	0	0
HL120	3.2	MSP	1	0	0	1	0	0	0	0	0	1	0	0	1	1	1	0	0	0	0	0	0	0	0	0	0	0	0	0	0	0	1	0	0	0	0	0	0	1	0	0	1	0	0	0	0	0	0
HL120	4.1	HPA	0	0	0	1	0	0	0	0	1	1	0	1	0	1	1	0	0	0	0	0	0	1	0	0	0	0	0	0	0	0	1	1	0	0	1	0	0	1	1	0	0	0	0	0	1	1	1
HL120	4.1	MSP	1	0	0	1	0	0	0	1	0	0	0	1	0	1	1	0	0	0	0	0	1	1	0	0	1	0	0	0	0	0	1	0	0	0	0	0	1	1	0	0	0	0	0	0	1	1	1
HL120	1.1b	HPA	0	0	1	1	0	0	0	0	1	1	0	0	0	1	0	0	0	0	1	0	1	1	0	0	1	0	0	0	0	0	1	1	0	0	1	1	0	1	1	1	0	1	0	0	1	0	1
HL120	1.1b	MSP	1	0	1	1	0	0	0	0	0	0	0	0	0	1	1	0	0	0	0	0	1	1	1	0	1	0	0	0	0	0	1	0	0	0	0	1	0	0	1	0	0	0	0	0	1	0	1
HL120	1.2b	HPA	0	0	1	1	0	0	0	0	1	1	0	0	0	1	1	0	0	0	1	0	1	1	0	0	1	0	0	0	0	0	1	1	0	0	1	1	0	1	1	1	0	1	0	0	1	0	1
HL120	1.2b	MSP	0	0	0	0	0	0	0	1	0	0	0	0	0	0	0	0	0	0	1	0	0	0	1	0	0	0	0	1	0	0	0	0	0	0	0	0	0	0	0	0	0	0	0	0	0	0	0
HL120	2.1b	HPA	1	1	0	1	0	0	0	0	0	1	0	1	0	1	1	0	0	0	0	0	1	1	0	0	1	0	0	0	0	0	1	1	0	0	1	1	0	1	1	0	0	1	0	1	0	0	1
HL120	2.1b	MSP	0	0	0	1	0	0	0	1	0	0	0	1	0	1	1	0	0	0	0	0	1	1	0	0	1	0	0	0	0	0	1	0	0	0	0	0	0	1	0	1	0	0	0	0	0	0	1
HL120	2.3b	HPA	0	0	0	1	0	0	0	0	0	1	0	1	0	0	0	0	0	0	0	0	0	1	0	0	1	0	0	0	0	1	1	1	0	0	1	1	0	1	1	0	0	1	0	0	1	0	1
HL120	2.3b	MSP	0	0	0	1	0	0	0	0	0	0	0	1	1	0	1	0	0	0	0	0	0	1	0	0	0	0	0	0	0	0	1	0	0	1	0	1	0	0	0	0	0	0	0	0	0	1	1
HL120	3.1b	HPA	0	0	0	1	0	0	0	0	1	1	0	0	1	1	1	0	0	0	0	0	1	0	0	0	1	0	0	0	0	1	1	0	0	0	1	0	0	1	1	1	0	0	0	1	1	0	0
HL120	3.1b	MSP	1	1	0	1	0	0	0	1	0	0	0	0	0	0	1	0	0	0	0	0	0	0	0	0	0	0	0	0	0	0	1	0	0	0	0	0	1	0	0	0	0	0	0	0	0	0	0
HL120	3.2b	HPA	0	0	0	1	0	0	0	0	0	1	1	0	0	1	1	0	0	0	0	0	0	0	0	0	1	0	0	0	0	0	1	1	0	1	1	1	0	1	1	1	0	1	1	0	1	0	0
HL120	3.2b	MSP	1	0	0	1	0	0	0	0	0	0	0	0	0	1	0	0	0	0	0	0	0	1	0	0	0	0	0	0	0	0	1	0	0	0	0	0	0	1	0	0	0	0	0	0	1	0	1
HL120	4.1b	HPA	0	0	0	1	0	0	0	1	1	1	0	0	0	1	1	0	0	0	0	0	0	1	0	0	1	0	0	0	0	0	1	1	0	0	1	0	0	1	1	0	0	1	0	0	1	0	1
HL120	4.1b	MSP	1	0	0	1	0	0	0	0	0	0	0	0	0	1	1	0	0	0	0	0	0	1	0	0	1	0	0	0	0	0	1	0	0	0	0	0	1	1	0	0	0	0	0	0	1	0	1
HL120	4.1c	HPA	1	0	0	1	0	0	0	1	1	1	0	1	0	1	1	0	0	0	0	0	0	1	0	0	1	0	0	0	0	1	1	1	1	0	1	0	0	1	1	0	0	1	0	0	1	0	1
HL120	4.1c	MSP	1	1	0	1	0	0	0	0	0	0	0	1	0	1	1	0	0	0	0	0	0	1	0	0	1	0	0	0	0	0	1	0	0	0	0	0	0	0	0	0	0	0	0	0	1	0	1
HL15	2.1	HPA	0	0	0	0	0	0	0	0	0	0	0	1	0	0	0	0	0	0	0	0	0	0	0	0	0	0	0	0	0	0	0	0	0	0	0	0	0	0	0	0	0	0	0	0	0	0	0
HL15	2.1	MSP	0	0	0	0	0	0	0	1	0	0	0	1	0	0	0	0	0	0	0	0	0	0	0	0	0	0	0	0	0	0	0	0	0	0	0	0	0	0	0	0	0	0	0	0	0	0	0
HL15	3.1	HPA	0	0	0	0	0	0	0	0	0	0	0	0	0	0	0	0	0	0	0	0	0	0	0	0	0	0	0	0	0	0	1	0	0	0	0	0	0	0	0	0	0	0	0	0	0	0	0
HL15	3.1	MSP	0	0	0	0	0	0	0	0	0	0	0	0	0	0	0	0	0	0	0	0	0	0	0	0	0	0	0	0	0	1	0	0	0	0	0	0	0	0	0	0	0	0	0	0	0	0	0
HL15	4.1	HPA	0	0	0	1	0	0	0	0	0	0	0	0	0	0	0	0	0	0	0	0	0	0	0	0	0	0	0	0	0	0	0	0	0	0	0	0	0	0	0	0	0	0	1	0	0	0	0
HL15	4.1	MSP	0	0	0	0	0	0	0	0	0	0	0	1	0	0	0	0	0	0	0	0	0	0	0	0	0	0	0	0	0	0	0	0	0	0	0	0	0	0	0	0	0	0	1	0	0	0	0
HL15	4.2	HPA	0	0	0	1	0	0	0	0	0	0	0	1	0	0	0	0	0	0	0	0	0	0	0	0	0	0	0	0	0	0	1	0	0	0	0	0	0	0	0	0	0	0	1	0	0	0	0
HL15	4.2	MSP	0	0	0	1	0	0	0	0	0	0	0	0	0	0	0	0	0	0	0	0	0	0	0	0	0	0	0	0	1	0	0	0	0	0	0	0	0	0	0	0	0	0	0	0	0	0	0
HL15	5.1	HPA	0	0	0	1	0	0	0	0	0	0	0	0	0	0	0	0	0	0	0	0	1	0	0	0	0	0	0	0	0	0	1	0	0	0	0	0	0	0	0	0	0	0	0	0	0	0	0
HL15	5.1	MSP	0	0	0	1	0	0	0	0	0	0	0	0	0	0	0	0	0	0	0	0	0	0	0	0	0	0	0	0	0	0	0	0	0	0	0	0	0	0	0	0	0	0	0	0	0	0	0
HL15	2.1b	HPA	0	0	0	0	0	0	0	0	0	0	0	1	0	0	0	0	0	0	0	0	0	0	0	0	0	0	0	0	0	0	1	0	0	0	0	0	0	0	0	0	0	0	0	0	0	0	0
HL15	2.1b	MSP	0	0	0	1	0	0	0	0	0	0	0	1	0	0	0	0	0	0	0	0	0	0	0	0	0	0	0	0	0	0	0	0	0	0	0	0	0	0	0	0	0	0	0	0	0	0	0
HL15	3.1b	HPA	0	0	0	0	0	0	0	0	0	1	0	0	0	0	0	0	0	0	0	0	0	0	0	0	0	0	0	0	0	0	1	0	0	0	0	0	0	0	0	0	0	0	0	0	0	0	0
HL15	3.1b	MSP	0	0	0	0	0	0	0	0	0	0	0	0	0	0	0	0	0	0	0	0	0	0	0	0	0	0	0	0	0	0	0	0	0	0	0	0	0	0	0	0	0	0	0	0	0	0	0
HL15	3.1c	HPA	0	0	0	0	0	0	0	0	0	0	0	0	0	0	0	0	0	0	0	0	1	0	0	0	0	0	0	0	0	0	0	0	0	0	0	0	0	1	0	0	0	0	0	0	0	0	1
HL15	3.1c	MSP	0	0	0	0	0	0	0	0	0	0	0	0	0	0	0	0	0	0	0	0	0	0	0	1	0	0	0	0	0	0	0	0	0	0	0	0	0	1	0	0	0	0	0	0	0	0	0
HL15	4.1b	HPA	0	0	0	0	0	0	0	0	0	0	0	0	0	0	0	0	0	0	0	0	0	1	0	0	0	0	0	1	0	0	1	0	0	0	0	0	0	0	0	0	0	0	1	0	0	0	0
HL15	4.1b	MSP	0	0	0	0	0	0	0	0	0	1	0	0	0	0	0	0	0	0	0	0	0	0	0	0	0	0	0	0	0	0	0	0	0	0	0	0	0	0	0	0	0	0	0	0	0	0	0
HL15	4.1c	HPA	0	0	0	0	0	0	0	0	0	0	0	0	1	0	0	0	0	0	0	0	0	1	0	0	0	0	0	0	0	0	1	0	0	0	0	0	0	0	0	0	0	0	0	0	0	0	0
HL15	4.1c	MSP	0	0	0	0	0	0	1	0	0	0	0	0	1	0	0	0	0	0	0	0	0	0	0	0	0	0	0	0	0	0	1	0	0	0	0	0	0	0	0	0	0	0	0	0	0	0	0
HL15	4.2b	HPA	0	0	0	0	0	0	0	0	0	0	0	1	0	0	0	0	0	0	0	0	0	1	0	0	0	0	0	0	0	0	0	0	0	0	0	0	0	0	0	0	0	0	0	0	0	0	0
HL15	4.2b	MSP	0	0	0	1	0	0	0	0	0	0	0	0	0	0	0	0	0	0	0	0	0	0	0	0	0	0	0	0	0	0	0	0	0	0	0	0	0	0	0	0	0	0	0	0	0	0	0
HL15	4.2c	HPA	0	0	0	0	0	0	0	0	0	0	0	0	1	0	0	0	0	0	0	0	0	1	0	0	0	0	0	0	0	0	0	0	0	0	0	0	0	0	0	0	0	0	0	0	0	0	0
HL15	4.2c	MSP	0	0	0	0	0	0	0	0	0	0	0	0	1	0	0	0	0	0	0	0	0	0	0	0	0	0	0	0	0	0	0	0	0	0	0	0	0	0	0	0	0	0	0	0	0	0	0
HL15	5.1b	HPA	0	0	0	0	0	0	0	0	0	0	0	0	0	0	0	0	0	0	0	0	0	0	0	0	0	0	0	0	0	0	0	0	0	0	0	0	0	0	0	0	0	0	0	0	0	0	0
HL15	5.1b	MSP	0	0	0	0	0	0	0	0	0	0	0	0	0	0	0	0	0	0	0	0	0	0	0	0	0	0	0	0	0	0	0	0	0	0	0	0	0	0	0	0	0	0	0	0	0	0	0
HL15	5.1c	HPA	0	0	0	0	0	0	0	0	0	0	0	0	0	0	0	0	0	0	0	0	1	0	0	0	0	0	0	0	0	0	1	0	0	0	0	0	0	0	0	0	0	0	0	0	0	0	0
HL15	5.1c	MSP	0	0	0	0	0	0	0	0	0	0	0	0	0	0	0	0	0	0	0	0	0	0	0	0	0	0	0	0	0	0	1	0	0	0	0	0	0	0	0	0	0	0	0	0	0	0	0
HL240	1.1	HPA	1	0	0	1	0	0	0	0	1	1	0	0	0	1	0	0	0	0	0	0	1	1	0	0	0	0	1	0	0	1	1	0	1	0	1	1	0	1	1	1	0	1	1	1	1	0	1
HL240	1.1	MSP	0	0	0	1	0	0	1	0	0	0	0	0	0	0	0	0	0	0	0	0	0	1	0	0	0	0	0	0	0	0	1	0	0	0	0	0	0	0	0	0	0	0	0	0	1	0	1
HL240	1.2	HPA	0	0	1	1	0	0	0	0	1	1	0	0	0	1	1	0	0	0	0	1	1	1	0	0	1	0	0	0	0	0	1	0	1	0	1	1	0	1	1	0	0	1	1	0	1	0	1
HL240	1.2	MSP	0	0	1	1	0	0	1	0	0	0	0	0	0	0	0	0	0	0	0	0	0	1	0	0	0	0	0	0	0	0	1	0	0	0	0	1	0	0	0	0	0	0	1	0	1	0	1
HL240	4.1	HPA	0	0	0	1	0	0	0	1	1	1	0	0	0	1	0	1	0	0	0	0	0	1	0	0	1	0	0	0	0	1	1	1	1	0	1	0	0	1	1	0	0	1	0	0	1	1	1
HL240	4.1	MSP	0	0	0	1	0	0	1	0	0	0	0	0	0	1	0	0	0	0	0	0	0	1	0	0	1	0	0	0	0	0	1	0	0	0	0	0	0	1	1	0	0	0	0	0	1	0	0
HL240	1.1c	HPA	1	0	1	1	0	0	0	0	1	1	0	0	0	1	1	0	0	0	0	0	1	1	0	0	0	0	1	0	0	1	1	0	1	0	1	1	0	1	1	1	0	1	1	0	1	0	1
HL240	1.1c	MSP	0	0	0	1	0	0	1	0	0	0	0	0	0	0	0	0	0	0	0	0	0	1	0	0	0	0	0	0	0	0	1	0	0	0	0	1	0	0	0	0	0	0	0	0	1	0	1
HL240	1.1d	HPA	0	0	1	1	0	0	0	0	1	1	0	0	0	1	1	0	0	0	0	0	1	1	0	0	1	0	0	0	0	0	1	0	1	0	1	1	0	1	1	1	0	1	1	1	1	0	1
HL240	1.1d	MSP	0	0	1	1	0	0	1	0	0	0	0	0	0	0	0	0	0	0	0	0	0	1	0	0	0	0	0	0	0	0	1	0	0	0	0	0	0	0	0	0	0	0	0	0	1	0	1
HL240	1.2b	HPA	0	0	1	1	0	0	0	0	1	1	0	0	0	1	0	0	0	0	0	1	1	1	0	0	1	0	0	0	0	0	1	0	1	0	1	1	0	1	1	0	0	1	0	0	1	0	1
HL240	1.2b	MSP	0	0	1	1	0	0	1	0	0	0	0	0	0	0	0	0	0	0	0	0	0	1	0	0	0	0	0	0	0	0	1	0	0	0	0	1	0	0	0	0	0	0	0	0	1	0	1
HL240	1.2d	HPA	0	0	1	1	0	0	0	0	1	1	0	0	0	1	1	0	0	0	0	0	1	1	0	0	1	0	0	0	0	1	1	0	1	0	1	1	0	1	1	0	0	1	0	0	1	0	1
HL240	1.2d	MSP	0	0	1	1	0	0	1	0	0	0	0	0	0	1	0	0	0	0	0	0	0	1	0	0	0	0	0	0	0	0	1	0	0	0	0	1	0	0	0	0	0	0	0	0	1	0	1
HL240	4.1b	HPA	0	0	0	1	0	0	1	0	1	1	0	0	1	1	0	0	0	0	0	0	0	0	0	0	0	0	0	0	0	0	1	0	1	0	0	0	0	0	1	0	0	0	0	0	1	0	0
HL240	4.1b	MSP	0	0	0	1	0	0	1	0	0	0	0	0	1	0	1	0	0	0	0	0	0	0	0	0	1	0	0	0	0	0	1	0	0	0	0	0	0	0	1	0	0	0	0	0	1	0	0
HL240	4.1c	HPA	0	0	0	1	0	0	0	0	0	1	0	0	0	1	0	0	0	0	0	0	0	0	0	0	0	0	0	0	1	0	1	0	1	0	0	0	0	0	0	0	0	0	0	0	1	0	0
HL240	4.1c	MSP	0	0	0	1	0	0	1	0	0	0	0	0	0	0	0	1	0	0	0	0	0	0	0	0	1	0	0	0	0	0	1	0	0	0	0	0	1	0	0	0	0	0	0	0	1	0	0
HL240	4.1d	HPA	0	0	0	1	0	0	1	0	0	1	0	0	0	1	0	0	0	0	0	0	0	1	0	0	0	0	0	0	1	0	1	0	1	0	0	0	0	1	1	0	0	0	0	0	0	0	0
HL240	4.1d	MSP	0	0	0	1	0	0	1	0	0	0	0	0	0	0	0	0	0	0	0	0	0	1	0	0	0	0	0	0	0	0	1	0	0	0	0	0	0	0	1	0	0	0	0	0	0	0	0
HL240	4.1e	HPA	0	0	0	1	0	0	1	0	1	0	0	0	0	1	0	0	0	0	0	0	0	1	0	0	0	0	0	0	1	0	1	0	1	0	0	0	0	1	1	0	0	0	0	0	1	0	0
HL240	4.1e	MSP	0	0	0	1	0	0	1	0	0	0	0	0	0	1	0	0	0	0	0	0	0	1	0	0	1	0	0	0	0	0	1	0	0	0	0	0	0	0	1	0	0	0	0	0	1	0	0
LH120	1.2	HPA	1	0	1	0	1	0	0	0	0	0	0	0	0	0	0	0	0	1	0	0	0	0	0	0	1	0	0	0	0	1	0	0	0	0	1	0	1	0	1	1	0	0	0	0	0	0	0
LH120	1.2	MSP	0	0	1	1	0	0	0	0	0	0	0	0	0	1	1	0	0	0	0	0	1	1	0	0	0	0	0	1	1	1	1	0	0	0	0	1	0	0	0	0	0	0	1	0	1	0	1
LH120	1.3	HPA	0	0	1	1	0	0	0	0	1	1	1	0	0	1	1	0	0	0	1	0	1	1	0	0	1	0	0	0	0	0	1	1	0	0	1	1	0	1	1	1	0	1	0	0	1	0	1
LH120	1.3	MSP	0	0	1	1	0	0	0	0	0	0	0	0	0	1	0	0	0	0	0	0	1	1	0	0	0	0	0	0	0	0	1	0	0	0	0	0	0	0	1	0	0	0	1	0	1	0	1
LH120	3.1	HPA	1	0	1	1	0	0	0	0	0	0	0	0	0	1	1	0	0	0	0	0	0	1	0	0	1	0	0	0	0	1	1	0	0	1	1	1	0	1	1	0	0	1	0	1	0	0	0
LH120	3.1	MSP	0	0	0	1	0	0	0	0	0	0	0	0	0	1	1	0	0	0	0	0	0	1	0	0	0	0	0	0	0	0	1	0	0	0	0	0	0	0	0	0	0	0	0	0	0	0	1
LH120	4.1	HPA	0	0	0	1	0	0	0	0	1	1	0	1	0	1	1	0	0	0	0	0	0	1	0	0	1	0	0	0	0	0	1	0	1	1	1	0	0	1	1	1	0	0	0	0	1	0	1
LH120	4.1	MSP	0	0	0	1	0	0	0	0	0	0	0	1	0	1	1	0	0	0	0	0	0	1	0	0	0	0	0	0	0	0	1	0	0	0	0	0	0	0	0	0	0	0	0	0	1	0	1
LH120	4.2	HPA	0	1	0	1	0	0	0	0	1	1	0	0	0	1	1	0	0	0	0	0	0	1	0	0	1	0	0	0	0	0	1	1	1	0	1	1	0	1	1	0	0	0	0	0	1	0	1
LH120	4.2	MSP	0	0	0	1	0	0	0	0	0	0	0	0	0	1	1	0	0	0	0	0	0	1	0	0	1	0	0	1	1	1	1	0	0	0	0	0	0	0	0	0	0	0	0	0	1	1	1
LH120	1.2b	HPA	0	0	0	1	0	0	0	0	1	1	0	0	0	1	0	0	0	0	1	0	1	1	0	0	1	0	0	0	0	0	1	1	0	0	1	1	0	1	1	0	0	0	0	0	1	0	1
LH120	1.2b	MSP	0	0	1	1	0	0	0	0	0	0	0	0	0	1	1	0	0	0	0	0	1	1	0	0	1	0	0	0	0	1	1	0	0	0	0	1	0	0	1	0	0	0	1	0	1	0	1
LH120	1.3b	HPA	0	0	1	1	0	0	0	0	1	1	0	0	0	1	1	0	0	0	1	0	1	1	0	0	1	0	0	0	0	0	1	1	0	0	1	1	0	1	1	0	0	1	0	0	1	1	1
LH120	1.3b	MSP	0	0	1	1	0	0	0	0	0	0	0	0	0	1	1	0	0	0	0	0	1	1	1	0	1	0	0	0	1	1	1	0	0	0	0	1	0	0	1	0	0	0	1	0	1	0	1
LH120	3.1b	HPA	1	0	0	1	0	0	0	0	0	1	0	0	0	1	1	0	0	0	0	0	0	1	0	0	1	0	0	0	0	0	1	1	0	1	1	1	0	1	1	0	0	0	1	0	1	0	1
LH120	3.1b	MSP	0	0	0	1	0	0	0	0	0	0	0	0	0	1	1	0	0	0	0	0	0	1	0	0	1	0	0	0	0	0	1	0	1	0	0	0	0	0	0	0	0	0	0	0	1	0	0
LH120	3.1c	HPA	0	0	0	1	0	0	0	0	0	1	0	0	0	1	1	0	0	0	0	0	0	0	0	1	1	0	0	0	0	0	1	0	0	0	1	1	0	1	1	1	0	0	1	0	0	0	0
LH120	3.1c	MSP	1	0	0	1	0	0	0	0	0	0	0	0	0	1	1	0	0	0	0	0	0	1	0	0	1	0	0	0	0	0	1	0	1	0	0	0	0	0	0	0	0	0	0	0	0	0	0
LH120	3.1d	HPA	0	0	0	1	0	0	0	1	0	0	0	0	0	1	1	0	0	0	0	0	0	0	0	0	1	0	0	0	0	0	1	0	0	1	1	1	0	1	1	0	0	0	0	1	0	0	1
LH120	3.1d	MSP	0	0	0	1	0	0	0	0	0	0	0	0	0	1	1	0	0	0	0	0	0	1	0	0	0	0	0	0	0	0	1	0	0	0	0	0	0	0	0	0	0	0	0	0	0	0	1
LH120	3.2b	HPA	1	0	0	1	0	0	0	0	1	0	0	0	1	1	1	0	0	0	0	0	0	0	0	0	1	0	0	0	0	0	1	0	0	0	1	0	0	1	1	1	0	1	1	1	0	0	0
LH120	3.2b	MSP	0	0	0	1	0	0	0	1	0	0	0	0	0	1	1	0	0	0	0	0	0	1	0	0	1	0	0	0	0	0	1	0	1	0	0	0	0	1	0	0	0	0	0	0	1	0	0
LH120	4.1b	HPA	1	0	0	1	0	0	0	0	0	1	0	0	0	1	1	0	0	0	0	0	0	1	0	0	1	0	0	0	0	0	1	1	1	0	1	0	0	1	1	1	0	0	0	0	1	0	0
LH120	4.1b	MSP	0	0	0	1	0	0	0	0	0	0	0	0	0	1	0	0	0	0	0	0	0	1	0	0	0	0	0	0	0	0	1	0	0	0	0	0	0	0	0	0	0	0	0	0	1	0	1
LH120	4.1c	HPA	0	1	0	1	0	0	0	1	1	1	0	1	0	1	1	0	0	0	0	0	0	1	0	0	1	0	0	0	0	0	1	1	1	1	1	0	0	1	1	1	0	0	0	0	1	0	1
LH120	4.1c	MSP	0	0	0	1	0	0	0	0	0	0	0	1	0	1	0	0	0	0	0	0	0	1	0	0	1	0	0	0	0	0	1	0	0	0	0	0	0	0	0	0	0	0	0	0	1	1	1
LH120	4.1d	HPA	0	0	0	1	0	0	0	1	1	1	0	0	0	1	1	0	0	0	0	0	0	1	0	0	1	0	0	0	0	0	1	1	0	0	1	0	0	1	1	1	0	1	0	0	1	0	1
LH120	4.1d	MSP	1	0	0	1	0	0	0	0	0	0	0	0	0	1	1	0	0	0	0	0	0	1	0	0	1	0	0	0	0	0	1	0	0	0	0	0	0	0	0	0	0	0	0	0	1	0	1
LH120	4.2b	HPA	0	1	0	1	0	0	0	1	1	1	1	0	1	1	1	0	0	0	0	0	0	1	0	0	1	0	0	0	0	0	1	1	0	0	1	1	0	1	1	1	0	1	0	0	1	0	1
LH120	4.2b	MSP	0	0	0	1	0	0	0	0	0	0	0	1	0	1	1	0	0	0	0	0	0	1	0	0	1	0	0	0	1	0	1	0	0	0	0	0	0	1	0	1	0	0	0	0	1	0	1
LH15	1.2	HPA	0	0	0	1	0	0	0	0	0	0	0	0	0	0	0	0	0	0	1	0	1	0	0	0	0	0	0	0	0	0	1	0	0	0	0	0	0	0	0	0	0	0	0	0	0	0	0
LH15	1.2	MSP	0	0	0	0	0	0	0	0	0	0	0	0	0	0	0	0	0	0	0	0	1	0	0	0	0	0	0	0	0	0	1	0	0	0	0	0	0	0	0	0	0	0	0	0	0	0	0
LH15	3.1	HPA	0	0	0	0	0	0	0	0	0	0	0	0	0	0	0	0	0	0	0	0	0	0	0	0	0	0	0	0	0	0	1	0	0	0	0	0	0	0	0	0	0	0	0	0	0	0	0
LH15	3.1	MSP	0	0	0	0	0	0	0	0	0	0	0	0	1	0	0	0	0	0	0	0	0	0	0	0	0	0	0	0	0	0	1	0	0	0	0	0	0	0	0	0	0	0	0	0	0	0	0
LH15	4.1	HPA	0	0	0	0	0	0	0	0	0	0	0	0	0	0	0	0	0	0	0	0	0	0	0	0	0	0	0	0	0	0	1	0	0	0	0	0	0	0	0	0	0	0	0	0	0	0	0
LH15	4.1	MSP	0	0	0	1	0	0	0	0	0	0	0	0	0	0	0	0	0	0	0	0	0	0	0	0	0	0	0	0	0	0	0	0	0	0	0	0	0	0	0	0	0	0	0	0	0	0	0
LH15	4.4	HPA	0	0	0	0	0	0	0	0	0	0	0	0	0	0	0	0	0	0	0	0	0	0	0	0	0	0	0	0	0	0	0	0	0	0	0	0	0	0	0	0	0	0	0	0	0	0	0
LH15	4.4	MSP	0	0	0	0	0	0	0	0	0	0	0	0	0	0	0	0	0	0	0	0	0	0	0	0	0	0	0	0	0	0	0	0	0	0	0	0	0	0	0	0	0	0	0	0	0	0	0
LH15	4.5	HPA	0	0	0	0	0	0	0	0	0	0	0	0	0	0	0	0	0	0	0	0	0	0	0	0	0	0	0	0	0	0	0	0	0	0	0	0	0	0	0	0	0	0	0	0	0	0	0
LH15	4.5	MSP	0	0	0	1	0	0	0	0	0	0	0	0	0	0	0	0	0	0	0	0	0	0	0	0	0	0	0	0	0	0	1	0	0	0	0	0	0	0	0	0	0	0	0	0	0	0	0
LH15	1.1b	HPA	0	0	0	0	0	0	0	0	0	0	0	0	0	0	0	0	0	0	0	0	1	0	0	0	0	0	0	0	0	0	1	0	0	0	0	0	0	0	0	0	0	0	0	0	0	0	0
LH15	1.1b	MSP	0	0	0	1	0	0	0	0	0	0	0	0	0	0	0	0	0	0	0	0	1	0	0	0	0	0	0	0	0	0	1	0	0	0	0	0	0	0	0	0	0	0	0	0	0	0	0
LH15	3.1b	HPA	0	0	1	0	0	0	0	0	0	0	1	0	1	0	0	0	0	0	0	0	0	0	0	0	0	0	0	0	0	0	1	1	0	0	0	0	0	0	0	0	0	0	0	0	0	0	0
LH15	3.1b	MSP	0	0	0	0	0	0	0	0	0	0	0	0	1	0	0	0	0	0	0	0	0	0	0	0	0	0	0	0	0	0	1	0	0	0	0	0	0	0	0	0	0	0	0	0	0	0	0
LH15	3.2b	HPA	0	0	0	1	0	0	0	0	0	0	0	0	0	0	0	0	0	0	0	0	0	0	0	0	0	0	0	0	0	0	1	0	0	0	0	0	0	0	0	0	0	0	0	0	0	0	0
LH15	3.2b	MSP	0	0	0	1	0	0	0	0	0	0	0	0	0	0	0	0	0	0	0	0	0	0	0	0	0	0	0	0	0	0	0	0	0	0	0	0	0	0	0	0	0	0	0	0	0	0	0
LH15	4.1b	HPA	0	0	0	0	0	0	0	0	0	0	0	0	0	0	0	0	0	0	0	0	0	0	0	0	0	0	0	0	0	0	0	0	0	0	0	0	0	0	0	0	0	0	0	0	0	0	0
LH15	4.1b	MSP	0	0	0	1	0	0	0	0	0	0	0	0	0	0	0	0	0	0	0	0	0	0	0	0	0	0	0	0	0	0	0	0	0	0	0	0	0	0	0	0	0	0	0	0	0	0	0
LH15	4.1c	HPA	0	0	0	1	0	0	0	0	0	0	0	0	0	0	0	0	0	0	0	0	0	0	0	0	0	0	0	0	0	1	0	0	0	0	0	0	0	0	0	0	0	0	0	0	0	0	0
LH15	4.1c	MSP	0	0	0	1	0	0	0	0	0	0	0	0	0	0	0	0	0	0	0	0	0	0	0	0	0	0	0	0	0	0	0	0	0	0	0	0	0	0	0	0	0	0	0	0	0	0	0
LH15	4.4b	HPA	0	0	0	1	0	0	0	0	0	0	0	0	0	0	0	0	0	0	0	0	0	0	0	0	0	0	0	0	0	0	1	0	0	0	0	0	0	0	0	0	0	0	0	0	0	0	0
LH15	4.4b	MSP	0	0	0	1	0	0	0	0	0	0	0	0	0	0	0	0	0	0	0	0	0	0	0	0	0	0	0	0	0	0	1	0	0	0	0	0	0	0	0	0	0	0	0	0	0	0	0
LH15	4.4c	HPA	0	0	0	1	0	0	0	0	0	0	0	0	0	0	0	0	0	0	0	0	0	0	0	0	0	0	0	0	0	0	1	0	0	0	0	0	0	0	0	0	0	0	0	0	0	0	0
LH15	4.4c	MSP	0	0	0	1	0	0	0	0	0	0	0	0	0	0	0	0	0	0	0	0	0	0	0	0	0	0	0	0	0	0	1	0	0	0	0	0	0	0	0	0	0	0	0	0	0	0	0
LH15	4.4d	HPA	0	0	0	1	0	0	0	0	0	0	0	0	0	0	0	0	0	0	0	0	0	0	0	0	0	0	0	0	0	0	1	0	0	0	0	0	0	0	0	0	0	0	0	0	0	0	0
LH15	4.4d	MSP	0	0	0	0	0	0	0	0	0	0	0	0	0	0	0	0	0	0	0	0	0	0	0	0	0	0	0	0	0	0	0	0	0	0	0	0	0	0	0	0	0	0	0	0	0	0	0
LH15	4.4e	HPA	0	0	0	0	0	0	0	0	0	0	0	0	0	0	0	0	0	0	0	0	0	0	0	0	0	0	0	0	0	0	0	0	0	0	0	0	0	0	0	0	0	0	0	0	0	0	0
LH15	4.4e	MSP	0	0	0	1	0	0	0	0	0	0	0	0	0	0	0	0	0	0	0	0	0	0	0	0	0	0	0	0	0	0	0	0	0	0	0	0	0	0	0	0	0	0	0	0	0	0	0
LH15	4.5b	HPA	0	0	0	1	0	0	0	0	0	0	0	0	0	0	0	0	0	0	0	0	0	0	0	0	0	0	0	0	0	0	1	0	0	0	0	0	0	0	0	0	0	0	0	0	0	0	0
LH15	4.5b	MSP	0	0	0	1	0	0	0	0	0	0	0	0	0	0	0	0	0	0	0	0	0	0	0	0	0	0	0	0	0	0	0	0	0	0	0	0	0	0	0	0	0	0	0	0	0	0	0
LH240	1.1	HPA	1	0	1	1	0	0	0	0	1	1	0	0	0	1	0	0	0	0	0	1	1	1	0	0	1	0	0	0	0	1	1	0	1	0	1	1	0	1	1	1	0	1	1	0	1	0	1
LH240	1.1	MSP	0	0	1	1	0	0	0	0	0	0	0	0	1	1	1	0	0	0	0	0	1	1	0	0	1	0	0	0	0	1	1	0	1	0	0	1	0	1	1	0	0	0	1	0	1	0	1
LH240	2.1	HPA	0	0	0	1	0	0	0	0	0	1	0	1	0	0	0	0	0	0	0	0	0	1	0	0	1	0	0	0	0	0	1	0	1	1	0	1	0	1	1	0	0	1	0	0	0	0	1
LH240	2.1	MSP	0	0	0	1	0	0	0	0	0	0	0	1	0	0	0	0	0	0	0	0	1	1	0	0	1	0	0	0	0	0	1	0	0	0	0	0	0	0	1	1	0	0	0	0	0	0	0
LH240	3.1	HPA	0	0	0	1	1	0	0	0	0	1	1	0	0	1	1	0	0	0	0	0	0	0	0	0	1	0	0	0	0	0	1	0	1	0	1	1	0	1	1	0	0	0	1	0	0	0	0
LH240	3.1	MSP	1	0	1	1	0	0	0	0	0	1	1	0	1	1	1	0	0	0	0	0	1	0	0	0	1	0	0	0	0	0	1	1	1	0	0	0	0	1	1	0	0	0	1	0	1	1	1
LH240	4.1	HPA	0	0	1	0	1	0	0	0	1	0	1	0	1	0	1	0	0	0	0	0	0	0	0	0	0	0	0	0	0	0	1	0	0	0	0	0	0	1	0	0	0	0	0	0	0	0	0
LH240	4.1	MSP	0	0	1	0	1	0	0	0	0	0	1	0	1	0	1	1	0	1	0	0	0	1	0	0	0	0	0	0	0	0	1	0	0	0	1	0	0	0	1	0	0	0	0	1	0	1	0
LH240	5.2	HPA	1	1	0	1	0	0	0	0	0	1	0	0	1	1	1	0	0	0	0	0	1	1	0	0	1	0	0	0	0	1	1	0	1	1	0	1	0	1	1	0	0	1	1	0	1	1	0
LH240	5.2	MSP	1	0	0	1	0	0	0	0	0	1	0	0	1	1	1	1	0	0	0	0	1	1	0	0	1	0	0	0	0	1	1	0	1	0	0	0	0	1	1	0	0	0	1	0	1	0	1
LH240	1.1b	HPA	1	0	0	1	0	0	0	0	1	1	0	0	0	1	0	0	0	0	1	0	1	1	0	0	1	0	0	0	0	1	1	0	1	0	1	1	0	1	1	0	0	1	0	0	1	0	1
LH240	1.1b	MSP	0	0	0	1	0	0	0	0	1	1	0	0	0	1	1	0	0	0	0	0	1	1	0	0	1	0	0	0	0	1	1	0	0	0	0	1	0	1	1	0	0	0	1	0	1	0	1
LH240	3.1b	HPA	0	0	1	1	0	0	0	0	0	0	1	0	1	1	1	0	0	0	0	0	0	0	0	0	1	0	0	0	0	0	1	0	1	1	1	1	0	1	1	0	0	0	1	0	0	0	0
LH240	3.1b	MSP	0	0	1	1	0	0	0	0	1	1	1	0	1	1	1	0	0	0	0	0	0	0	0	0	1	0	0	0	0	0	1	0	1	0	0	0	0	1	1	0	0	0	1	0	0	1	0
LH240	4.1b	HPA	0	0	1	1	0	0	0	0	0	0	1	0	0	0	1	0	0	0	0	0	0	1	0	0	1	0	0	0	0	0	1	0	0	0	0	0	0	1	0	0	0	0	0	0	0	1	0
LH240	4.1b	MSP	0	0	1	0	0	0	0	0	0	0	0	0	0	0	1	0	0	0	0	0	0	1	0	0	0	0	0	0	0	0	1	0	0	0	0	0	0	0	0	0	0	0	0	0	0	1	0
LH240	4.1c	HPA	1	0	1	0	0	1	0	0	0	0	0	0	1	1	0	1	0	0	1	0	0	0	0	0	0	0	0	0	0	0	1	0	0	0	0	0	0	1	0	0	1	0	0	0	0	1	0
LH240	4.1c	MSP	0	0	1	1	0	0	0	0	0	0	1	0	1	0	1	0	0	1	0	0	0	0	1	0	0	0	0	0	0	0	1	0	0	1	0	0	0	0	1	0	0	0	0	0	0	1	0
LH240	5.1b	HPA	0	0	0	1	0	0	0	0	0	0	0	0	1	0	1	0	0	0	0	0	1	0	0	0	0	0	0	1	0	1	1	0	1	0	1	0	0	0	0	0	0	0	0	0	0	0	0
LH240	5.1b	MSP	0	0	0	1	0	0	0	0	0	0	0	0	1	0	1	0	0	0	0	0	0	0	0	0	0	0	0	1	0	1	1	0	1	0	1	0	0	0	0	0	0	0	0	0	0	0	0
LT	1.1	HPA	0	0	1	1	0	0	0	0	0	0	0	0	1	0	0	0	0	0	0	0	1	0	0	0	0	0	0	0	0	0	1	0	0	0	0	0	0	0	0	0	0	0	0	0	0	0	0
LT	1.1	MSP	0	0	1	1	0	0	0	0	0	0	0	0	0	0	0	0	0	0	0	0	1	0	0	0	0	0	0	0	0	0	1	0	0	0	0	0	0	0	0	0	0	0	0	0	0	0	0
LT	2.1	HPA	0	0	0	1	0	0	0	0	0	1	0	1	1	0	0	0	0	0	0	0	0	0	0	0	0	0	0	0	0	0	1	1	0	0	0	0	0	0	0	0	0	0	0	0	0	0	0
LT	2.1	MSP	0	0	0	1	0	0	0	0	0	0	0	1	0	0	0	0	0	0	1	0	0	1	0	0	0	0	0	0	0	0	1	0	0	0	0	0	0	0	1	0	0	0	0	0	0	0	0
LT	2.3	HPA	0	0	0	1	1	0	1	0	0	0	0	1	0	0	0	0	0	0	0	0	0	0	0	0	0	0	0	0	0	1	1	0	0	0	0	0	0	0	0	1	0	0	1	0	0	0	1
LT	2.3	MSP	0	0	0	1	0	0	0	0	0	0	0	1	0	0	1	0	0	0	0	0	0	0	0	0	0	0	0	0	0	0	1	0	0	0	0	0	0	0	0	0	0	0	0	0	0	0	0
LT	2.4	HPA	0	0	0	1	0	0	1	0	0	1	0	1	0	0	0	0	0	0	0	0	0	0	0	0	0	0	0	0	0	1	1	0	0	0	0	0	0	0	0	1	0	0	0	0	0	0	1
LT	2.4	MSP	0	0	0	1	0	0	0	0	0	0	0	1	0	0	1	0	0	0	0	0	0	0	0	0	0	0	0	0	0	0	1	0	0	0	0	0	0	0	0	0	0	0	0	0	0	0	0
LT	2.6	HPA	0	0	0	0	0	0	0	0	0	0	0	0	0	0	0	0	0	0	0	1	0	0	1	0	0	0	0	0	0	0	0	0	0	0	0	0	0	0	0	0	0	0	0	0	0	0	0
LT	2.6	MSP	0	0	0	1	0	0	0	0	0	0	0	1	0	0	0	0	0	0	0	0	0	0	0	0	0	0	0	0	0	0	1	0	0	0	0	0	0	0	0	1	0	0	0	0	0	0	0
LT	3.1	HPA	0	0	0	1	0	0	0	0	0	0	1	0	0	0	0	0	0	0	0	0	0	0	0	0	0	0	0	0	0	1	1	0	0	1	1	0	0	0	0	0	0	0	1	0	0	0	0
LT	3.1	MSP	0	0	0	1	0	0	0	0	0	0	0	0	0	0	1	0	0	0	0	0	0	1	0	0	0	0	0	0	0	0	1	0	0	0	0	0	0	1	0	0	0	0	0	0	0	0	0
LT	3.2	HPA	0	0	0	1	1	0	1	0	0	0	0	0	0	0	0	0	0	0	0	0	0	0	0	0	0	0	1	0	0	1	1	0	0	0	0	0	0	0	0	0	0	0	1	0	0	0	1
LT	3.2	MSP	0	0	0	1	0	0	0	0	0	0	0	0	0	0	1	0	0	0	0	0	0	0	0	0	0	0	0	0	0	0	1	0	1	0	0	0	0	0	0	0	0	0	0	0	0	0	0
LT	4.3	HPA	0	0	0	1	0	0	0	0	0	1	0	0	0	0	0	0	0	0	0	0	0	1	0	0	0	0	1	0	0	0	1	1	0	0	1	0	0	1	0	0	0	0	1	1	0	0	0
LT	4.3	MSP	0	0	0	1	0	0	0	0	0	0	0	0	0	0	0	0	0	0	0	0	0	0	0	0	0	0	0	0	0	0	1	0	0	0	0	0	0	0	0	0	0	0	0	0	0	0	0
LT	5.2	HPA	0	0	0	1	0	0	0	0	1	1	1	0	0	0	0	0	0	0	0	0	1	1	0	0	0	0	1	0	0	0	1	1	0	1	1	0	0	1	1	1	0	0	1	1	0	0	1
LT	5.2	MSP	0	0	0	1	0	0	0	0	0	0	0	0	0	0	0	0	0	0	0	0	1	0	0	0	0	0	0	0	0	0	1	0	0	1	0	1	0	1	1	1	0	0	0	0	0	0	0
LT	5.3	HPA	0	0	0	1	0	0	0	0	1	1	1	0	0	1	0	0	0	0	0	0	1	0	0	0	0	0	1	0	0	0	1	1	0	1	1	0	0	1	1	1	0	0	1	1	0	1	0
LT	5.3	MSP	0	0	0	1	0	0	0	0	0	0	0	1	0	1	0	0	0	0	0	0	1	0	0	0	0	0	0	0	0	0	1	0	0	1	0	1	0	1	1	0	0	0	0	0	0	0	0
LT	5.4	HPA	0	0	0	1	0	0	0	0	1	1	0	0	0	1	0	0	0	0	0	0	1	1	0	0	0	0	1	0	0	0	1	0	0	0	1	0	0	1	1	1	0	0	1	1	0	0	1
LT	5.4	MSP	0	0	0	1	0	0	0	0	0	0	0	0	0	1	0	0	0	0	0	0	1	0	0	0	0	1	0	0	0	0	1	0	0	1	0	1	0	1	1	0	1	0	0	0	1	0	1
LT	5.5	HPA	0	0	0	1	0	0	0	0	0	0	0	0	0	0	0	0	0	0	0	0	0	0	0	0	0	0	0	0	0	0	1	0	0	0	0	0	0	0	0	0	0	0	0	0	0	0	0
LT	5.5	MSP	0	0	0	1	0	0	0	0	0	0	0	0	0	1	0	1	0	0	0	0	1	0	0	0	0	0	0	0	0	0	1	0	0	1	0	0	0	1	1	0	0	0	0	0	0	0	0
LT	1.1b	HPA	0	0	1	1	0	0	0	0	1	1	0	0	1	0	1	0	0	0	0	0	1	0	0	0	0	0	0	0	0	0	1	0	0	0	0	0	0	1	1	1	0	0	0	0	1	1	0
LT	1.1b	MSP	0	0	0	1	0	0	0	0	0	0	0	0	0	0	0	0	0	0	0	0	1	0	0	0	0	0	0	0	0	0	1	0	0	0	0	0	0	0	0	0	0	0	0	0	0	0	0
LT	2.3b	HPA	0	0	0	1	0	0	1	0	0	0	0	1	0	0	0	0	0	0	0	0	1	0	0	0	0	0	0	0	0	1	1	1	0	0	0	0	0	0	0	0	0	0	0	0	0	0	0
LT	2.3b	MSP	0	0	0	1	0	0	0	0	0	0	0	1	1	0	1	0	0	0	0	0	0	0	0	0	0	0	0	0	0	0	1	0	0	0	0	0	0	0	1	0	0	0	0	0	0	0	0
LT	2.4b	HPA	0	0	0	1	1	0	1	0	0	0	0	1	0	0	0	0	0	0	0	0	0	1	0	0	0	0	1	0	0	1	1	0	0	0	0	0	0	0	0	1	0	0	0	0	0	0	1
LT	2.4b	MSP	0	0	0	1	0	0	0	0	0	1	0	1	0	0	0	0	0	0	0	0	0	1	0	0	0	1	0	0	0	0	1	0	0	0	0	0	0	0	0	0	1	0	0	0	0	0	0
LT	2.6b	HPA	0	0	0	0	0	0	0	0	0	0	0	0	0	0	0	0	0	0	1	0	0	0	0	0	0	0	0	0	0	0	0	0	0	0	0	0	0	0	0	0	0	0	0	0	0	0	0
LT	2.6b	MSP	0	0	0	1	0	0	0	0	0	0	0	1	0	0	0	0	0	0	0	0	0	1	0	0	0	0	0	0	0	0	1	0	0	0	0	0	0	0	1	1	1	0	0	0	0	0	1
LT	3.1b	HPA	0	0	0	1	0	0	0	0	0	1	0	0	1	0	0	0	0	0	0	0	0	0	0	0	0	0	0	0	0	0	1	0	0	0	0	0	0	0	0	0	0	0	1	0	0	0	0
LT	3.1b	MSP	1	0	0	1	0	0	0	0	0	0	0	0	0	0	1	0	0	0	0	0	0	0	0	0	0	0	0	0	0	0	1	0	0	0	0	0	0	0	0	0	0	0	0	0	0	0	0
LT	3.2b	HPA	0	0	0	1	0	0	0	0	1	0	0	0	0	0	0	0	0	0	0	0	0	0	0	0	0	0	0	0	0	1	1	0	0	0	0	0	0	0	0	0	0	0	0	0	0	0	0
LT	3.2b	MSP	0	0	0	1	0	0	0	0	0	0	0	0	0	0	1	0	0	0	0	0	0	0	0	0	0	0	0	0	0	0	1	0	0	0	0	0	0	0	0	0	0	0	0	0	0	0	0
LT	4.3b	HPA	0	0	0	1	0	0	0	1	1	1	0	1	0	1	0	0	0	0	0	0	0	1	0	1	0	0	0	0	0	0	1	1	0	0	1	0	0	1	1	0	0	0	0	0	1	0	1
LT	4.3b	MSP	0	0	0	1	0	0	0	0	0	0	0	1	0	1	0	0	0	0	0	0	0	0	0	0	0	0	0	0	0	0	1	0	0	0	0	0	0	0	0	0	0	0	0	0	0	0	0
LT	5.2b	HPA	0	0	0	1	0	0	0	0	0	1	0	1	0	1	0	0	0	0	0	0	1	0	0	0	0	0	1	0	0	0	1	0	0	0	1	0	0	1	1	0	0	0	1	0	0	1	0
LT	5.2b	MSP	0	0	0	1	0	0	0	0	0	0	0	1	0	1	0	0	0	0	0	0	1	0	0	0	0	0	0	0	0	0	1	0	0	1	0	1	0	1	1	0	0	0	0	0	0	0	0
LT	5.3b	HPA	0	0	0	1	0	0	0	0	0	1	0	0	0	0	0	0	0	0	0	0	1	1	0	1	1	0	0	0	0	0	1	1	0	1	1	0	0	0	1	1	0	0	1	1	0	0	1
LT	5.3b	MSP	0	0	0	1	0	0	0	0	0	0	0	0	0	1	0	0	0	0	0	0	1	0	0	0	0	1	0	0	0	0	1	0	0	1	0	0	0	1	1	0	1	0	0	0	0	1	0
LT	5.4b	HPA	0	0	0	1	0	0	0	0	1	1	1	0	0	0	0	0	0	0	0	0	1	0	0	1	0	0	1	0	0	0	1	0	0	1	1	0	0	1	1	1	0	0	1	1	0	0	1
LT	5.4b	MSP	0	0	0	1	0	0	0	0	0	0	0	0	0	1	0	0	0	0	0	0	1	0	0	0	0	0	0	0	0	0	1	0	0	1	0	1	0	1	1	0	1	0	0	0	0	0	0
LT	5.5b	HPA	0	0	0	1	0	0	0	0	0	1	0	0	0	1	0	0	1	0	0	0	1	1	0	0	0	0	1	0	0	0	1	0	0	1	1	0	0	1	1	1	0	0	1	1	0	0	1
LT	5.5b	MSP	0	0	0	1	0	0	0	0	0	0	0	0	0	0	0	0	0	0	0	0	1	0	0	0	1	0	0	0	0	0	1	0	0	0	0	0	0	0	0	0	1	0	0	0	0	0	0
[truncated: 368 more columns]

## Sheet: 17 vs 21 60dpf
			A1	A2	A3	A4	A5	A6	A7	A8	A9	A10	A11	A12	A13	A14	A15	A16	A17	A18	A19	A20	A21	A22	A23	A24	A25	A26	A27	A28	A29	A30	A31	A32	A33	A34	A35	A36	A37	A38	A39	A40	A41	A42	A43	A44	A45	A46	A47
HT	1	HPA	0	0	0	0	1	0	0	0	1	0	0	1	0	0	0	0	0	1	1	1	0	0	0	0	0	0	0	1	1	0	0	1	0	0	0	0	0	1	0	1	1	0	0	1	0	1	0
HT	1	MSP	1	1	0	0	0	0	0	0	0	0	0	0	0	0	1	1	1	1	0	0	0	0	1	0	1	0	0	0	0	0	0	0	1	0	0	1	0	0	0	1	1	1	0	0	1	1	0
HT	2	HPA	1	1	0	0	0	0	0	0	1	0	1	0	0	0	0	0	0	1	0	0	0	0	0	0	0	0	0	1	1	0	0	0	0	0	0	0	0	0	0	1	1	0	1	0	1	1	0
HT	2	MSP	1	1	1	0	0	1	0	0	0	1	0	1	1	1	0	1	1	1	1	1	0	0	1	0	1	0	0	0	1	0	1	0	1	0	1	1	0	0	0	1	1	1	0	0	1	1	0
HT	3	HPA	0	0	0	1	0	0	0	0	1	0	0	0	0	0	0	0	0	1	1	1	0	0	0	0	0	0	0	1	1	0	0	1	0	1	0	0	0	0	0	0	1	0	1	0	1	1	1
HT	3	MSP	1	1	0	0	0	0	0	0	0	0	0	0	0	0	0	1	1	1	1	1	0	0	1	1	1	0	1	0	1	0	1	0	1	0	1	1	0	0	0	1	1	1	1	0	1	1	1
HT	4	HPA	1	1	0	1	0	0	1	1	1	1	1	1	0	1	0	1	0	1	1	1	1	1	0	1	0	1	0	1	1	0	1	0	1	1	0	0	0	1	1	1	1	1	0	1	1	1	1
HT	4	MSP	1	1	0	0	0	1	0	0	0	0	0	0	1	1	0	1	1	1	1	1	0	0	1	1	1	1	1	0	1	0	1	0	1	0	1	1	0	0	0	1	1	1	1	0	1	1	1
HT	5	HPA	0	0	0	0	0	0	0	0	1	0	1	1	0	0	0	0	0	1	1	1	1	0	0	0	0	0	0	1	1	0	0	1	0	0	0	0	1	1	0	1	1	0	1	0	1	1	0
HT	5	MSP	1	1	0	0	0	1	0	0	0	1	0	0	1	1	0	1	1	1	0	1	0	0	1	0	1	0	0	0	0	1	1	0	1	0	1	1	0	0	1	1	1	1	1	0	1	1	0
HT	6	HPA	0	0	0	0	0	0	0	0	0	0	0	0	0	0	0	0	0	1	0	1	0	0	0	0	0	0	0	0	0	0	0	0	0	0	0	0	0	0	0	0	1	0	0	0	0	1	0
HT	6	MSP	1	1	0	0	0	0	0	0	0	0	0	0	0	0	0	1	1	1	0	0	0	0	1	0	1	0	0	0	0	0	0	0	0	0	0	0	0	0	0	1	1	0	0	0	0	1	0
HT	8	HPA	0	0	0	0	0	0	0	0	0	0	0	0	0	0	0	0	0	1	0	1	0	0	0	0	0	0	0	0	0	0	0	0	0	0	0	0	0	0	0	0	1	0	0	0	0	1	0
HT	8	MSP	1	1	1	0	0	1	0	0	0	0	1	1	1	1	0	1	1	1	1	1	0	0	1	1	1	1	1	0	1	1	1	0	1	0	1	1	0	0	0	1	1	1	0	0	1	1	0
HT	9	HPA	0	0	0	0	0	0	0	0	1	0	0	0	0	0	0	0	0	1	0	1	0	0	0	0	0	0	0	0	0	0	0	0	0	0	0	0	0	0	0	0	1	0	0	0	0	1	0
HT	9	MSP	1	1	0	0	0	0	0	0	0	0	0	0	1	1	0	1	1	1	1	1	0	0	1	0	1	0	1	0	1	0	1	0	1	0	0	0	0	0	0	0	0	1	1	0	0	1	0
HT	10	HPA	0	0	0	0	0	0	0	0	0	0	0	0	0	0	0	0	0	1	0	1	0	0	0	0	0	0	0	0	0	0	0	0	0	0	0	0	0	0	0	1	1	0	0	0	1	1	0
HT	10	MSP	1	1	0	0	0	0	0	0	0	0	0	0	1	0	0	0	0	1	0	1	0	0	1	0	1	0	1	0	0	0	1	0	0	0	1	0	0	0	0	0	0	1	1	0	1	1	0
HT	11	HPA	0	0	0	1	0	0	0	0	1	0	0	0	0	0	0	0	0	1	1	1	0	0	0	0	0	0	0	1	1	0	0	1	0	0	0	0	0	0	0	1	1	0	1	0	1	1	0
HT	11	MSP	1	1	0	0	0	1	0	0	0	1	0	0	1	1	0	1	1	1	0	1	0	0	1	0	1	0	0	0	0	1	1	0	1	0	1	1	0	0	0	1	1	1	1	0	1	1	0
HT	12	HPA	1	0	0	1	0	0	0	1	1	1	0	1	0	0	0	0	0	1	1	1	0	0	0	0	0	0	0	1	1	0	0	1	0	1	0	0	1	0	0	1	1	0	1	0	1	1	0
HT	12	MSP	1	1	0	0	0	1	1	0	0	0	0	0	1	1	0	1	1	1	1	1	0	0	1	1	1	0	0	0	0	1	1	0	1	0	1	1	0	0	0	1	1	1	1	0	1	1	0
HT	14	HPA	0	0	0	0	0	0	0	0	0	0	1	0	0	0	0	0	0	1	0	1	0	0	0	0	0	0	0	1	0	0	0	0	0	0	0	0	0	0	0	0	1	0	0	0	1	1	0
HT	14	MSP	1	1	1	0	0	1	0	0	0	1	0	0	1	1	0	1	1	1	0	1	0	0	1	0	1	0	0	0	0	1	1	0	1	0	1	1	0	0	1	1	1	1	0	0	1	1	0
HT	15	HPA	0	1	0	0	0	0	0	0	1	0	1	0	0	0	0	0	0	1	0	1	0	0	0	0	0	0	0	0	0	0	0	0	0	0	0	0	0	0	0	1	1	0	0	1	1	1	0
HT	15	MSP	1	1	0	0	0	0	0	0	0	0	0	0	1	1	0	1	1	1	0	1	0	0	1	1	1	0	0	0	0	1	1	0	1	1	1	1	0	0	0	1	1	1	0	1	1	1	0
HT	16	HPA	0	0	0	0	0	0	0	0	0	0	1	0	0	0	0	0	0	1	0	1	0	0	0	0	0	0	0	0	0	0	0	0	0	0	0	0	0	0	0	1	1	0	0	0	0	1	0
HT	16	MSP	1	1	0	0	0	0	0	0	0	0	0	0	0	0	1	1	1	1	0	0	0	0	1	0	1	0	0	0	0	0	0	0	1	0	0	1	0	0	0	1	1	1	0	1	1	1	0
HT	17	HPA	0	0	0	0	0	0	0	0	0	0	0	0	0	0	0	0	0	1	0	0	0	0	0	0	0	0	0	0	0	0	0	0	0	0	0	0	0	0	0	1	1	0	0	0	0	1	0
HT	17	MSP	1	1	1	0	0	1	0	0	0	1	0	1	1	0	1	1	1	1	1	1	0	0	1	1	1	1	0	0	0	1	1	0	1	0	1	1	0	0	0	1	1	1	0	1	1	1	0
HT	18	HPA	1	1	0	1	0	0	1	0	1	0	1	1	0	0	0	1	0	1	1	1	1	1	0	1	0	0	0	1	1	0	0	1	1	1	1	0	0	1	0	1	1	1	1	1	0	1	1
HT	18	MSP	1	1	1	0	0	1	0	0	0	0	0	1	1	1	1	1	1	1	1	1	1	0	1	1	1	0	1	0	1	1	1	0	1	0	1	1	0	0	0	1	1	1	0	1	0	1	1
HT	19	HPA	0	0	0	1	0	0	0	0	1	0	1	0	0	0	0	0	0	1	1	1	1	0	0	0	0	0	0	1	1	0	0	1	0	1	0	0	0	0	0	0	1	1	0	0	1	1	0
HT	19	MSP	1	1	0	0	0	0	0	0	0	0	0	0	0	0	0	1	1	1	0	1	0	0	1	0	1	0	0	0	1	0	1	0	1	0	1	1	0	0	0	1	1	1	0	0	1	1	0
HT	20	HPA	0	0	0	1	0	0	0	0	1	0	1	1	0	0	0	0	0	1	1	1	1	0	0	0	0	0	0	1	1	0	0	1	0	1	0	0	0	1	0	1	1	0	1	0	1	1	1
HT	20	MSP	1	1	0	0	0	0	0	0	0	0	0	0	1	1	0	1	1	1	0	1	0	0	1	0	1	0	0	0	1	0	1	0	1	0	1	1	0	0	0	1	1	1	1	0	1	1	0
LT	1	HPA	0	0	0	0	0	0	0	1	1	0	0	0	0	0	0	0	0	1	1	1	0	0	0	0	0	0	0	0	0	0	0	1	0	0	0	0	0	0	0	0	1	0	0	0	1	1	0
LT	1	MSP	1	1	0	0	0	0	0	0	0	0	0	0	1	1	0	1	1	1	1	1	0	0	1	1	1	0	1	0	1	0	1	0	1	0	1	0	0	0	1	1	1	1	1	1	0	1	0
LT	2	HPA	0	0	0	0	0	0	0	0	0	0	0	0	0	0	0	0	0	1	0	0	0	0	0	0	0	0	0	1	0	0	0	0	0	0	0	0	0	0	0	0	1	0	0	0	0	1	0
LT	2	MSP	1	1	1	0	0	0	0	0	0	1	0	0	1	1	0	1	1	1	1	1	0	0	1	0	1	0	1	0	0	1	1	0	1	0	1	1	0	0	0	1	1	1	0	0	1	1	1
LT	3	HPA	0	0	0	0	0	0	0	1	1	1	1	1	0	0	0	1	0	1	1	1	0	0	0	1	0	0	0	1	1	0	0	1	0	1	0	0	0	1	0	1	1	1	0	1	0	1	1
LT	3	MSP	0	1	0	0	0	0	0	0	0	0	0	0	0	0	0	1	1	1	0	0	0	0	1	0	1	0	0	0	0	0	0	0	0	0	0	0	0	0	0	0	0	1	0	0	0	0	0
LT	4	HPA	0	0	0	1	0	0	0	1	1	1	1	0	0	0	0	0	0	1	1	1	0	0	0	0	0	0	0	1	1	0	0	1	0	1	0	0	0	1	0	1	1	1	0	0	1	1	1
LT	4	MSP	1	1	0	0	0	0	0	0	0	0	0	0	0	0	0	1	1	1	0	0	0	0	1	0	1	0	1	0	0	0	1	0	0	0	1	0	0	0	0	0	1	1	0	0	0	1	0
LT	5	HPA	0	0	0	0	0	0	0	0	0	0	0	0	0	0	0	0	0	1	0	1	0	0	0	0	0	0	0	0	0	0	0	0	0	0	0	0	0	0	0	0	0	0	0	0	0	0	0
LT	5	MSP	1	1	0	0	0	0	0	0	0	0	0	0	0	1	0	1	1	1	0	1	0	0	1	1	1	0	0	0	0	0	0	0	1	0	1	1	0	0	0	1	1	1	0	1	0	1	0
LT	6	HPA	0	0	0	0	0	0	0	0	0	0	0	0	0	0	0	0	0	1	0	1	0	0	0	0	0	0	0	0	0	0	0	0	0	0	0	0	0	1	0	0	1	0	0	0	0	0	0
LT	6	MSP	1	1	0	0	0	0	0	0	0	0	0	0	1	1	0	1	1	1	1	1	0	0	1	0	1	0	0	0	0	1	1	0	1	0	1	1	0	0	0	1	1	1	1	1	0	1	0
LT	7	HPA	0	0	0	0	0	0	0	0	0	0	0	0	0	0	0	0	0	1	0	1	0	0	0	0	0	0	0	0	0	0	0	0	0	0	0	0	0	0	0	0	0	0	0	0	0	1	0
LT	7	MSP	1	1	0	0	0	0	0	0	0	0	0	0	0	0	0	1	1	0	0	0	0	0	1	0	1	0	0	0	0	0	0	0	1	0	0	0	0	0	0	0	0	0	0	0	0	1	0
LT	8	HPA	0	0	0	0	0	0	0	0	0	0	0	0	0	0	0	0	0	1	0	1	0	0	0	0	0	0	0	0	0	0	0	0	0	0	0	0	0	0	0	0	1	0	0	0	0	1	0
LT	8	MSP	1	1	1	0	0	1	1	0	0	1	0	0	1	1	0	1	1	1	1	1	0	0	1	1	1	1	0	0	1	0	1	0	1	0	1	1	0	0	0	1	1	1	0	0	1	1	0
LT	9	HPA	0	0	0	0	0	0	0	0	0	0	0	0	0	0	0	0	0	1	0	1	0	0	0	0	0	0	0	0	0	0	0	0	0	0	0	0	0	0	0	0	0	0	0	0	0	1	0
LT	9	MSP	1	1	1	0	0	1	1	0	0	1	0	0	1	1	0	1	1	1	1	1	1	0	1	1	1	1	0	0	1	0	1	0	1	0	1	1	1	0	0	1	1	1	0	0	1	1	0
LT	11	HPA	1	1	1	1	0	0	1	1	1	1	1	1	0	1	0	1	0	1	1	1	1	1	1	1	0	1	0	1	1	0	0	1	1	1	1	0	0	1	1	1	1	1	1	0	1	1	0
LT	11	MSP	1	1	1	0	0	0	0	0	0	1	0	0	1	1	0	1	1	1	1	1	0	0	1	1	1	0	1	0	0	1	1	0	1	0	1	1	0	0	0	1	1	1	0	0	1	1	0
LT	12	HPA	0	0	1	1	0	0	0	1	1	1	0	1	0	0	0	0	0	1	1	1	0	0	0	0	0	0	0	0	1	0	0	1	0	1	0	0	1	0	0	1	1	0	0	0	1	1	0
LT	12	MSP	1	1	0	0	0	0	0	0	0	0	0	0	1	1	0	1	1	1	0	1	0	0	1	0	1	0	0	0	0	0	1	0	1	0	1	1	0	0	0	1	1	1	0	0	1	1	0
LT	13	HPA	0	1	0	1	0	0	0	0	1	1	0	1	0	0	0	1	0	1	1	1	1	1	0	0	0	0	0	1	1	0	0	1	0	1	1	0	0	0	0	1	1	1	0	0	1	1	0
LT	13	MSP	1	1	1	0	0	0	0	0	0	1	0	0	1	1	0	1	1	1	0	1	0	0	1	0	1	0	1	0	0	1	1	0	1	0	1	1	0	0	0	1	1	1	0	0	1	1	0
LT	14	HPA	0	0	0	0	0	0	0	1	1	1	0	0	0	0	0	0	0	1	1	1	1	0	0	0	0	0	0	1	1	0	0	1	0	0	0	0	1	0	0	1	1	0	0	0	1	1	0
LT	14	MSP	1	1	0	0	0	0	1	0	1	1	0	0	1	1	0	1	1	1	1	1	0	1	1	1	1	0	1	0	0	1	1	0	1	0	1	1	0	0	0	1	1	1	0	0	1	1	0
LT	15	HPA	0	0	0	1	0	0	0	1	1	1	0	1	0	0	0	1	0	1	1	1	0	0	0	0	0	0	0	1	1	0	1	1	0	1	0	0	0	1	0	0	1	0	0	0	1	1	0
LT	15	MSP	1	1	0	0	0	0	0	0	0	0	0	0	0	1	0	1	1	1	0	1	0	0	1	0	1	0	1	0	1	0	1	0	1	0	1	1	0	0	0	0	0	1	0	0	1	1	0
LT	16	HPA	0	0	0	0	0	0	0	0	0	0	0	0	0	0	0	0	0	1	0	1	0	0	0	0	0	0	0	0	0	0	0	0	0	0	0	0	0	0	0	1	1	0	0	0	1	1	0
LT	16	MSP	1	1	1	0	0	1	0	0	0	1	0	1	1	1	0	1	1	1	1	1	0	0	1	1	1	1	0	0	0	1	1	0	1	1	1	1	0	0	1	1	1	1	0	0	1	1	0
LT	17	HPA	0	0	0	0	0	0	0	0	0	0	0	0	0	0	0	0	0	1	0	0	0	0	0	0	0	0	0	0	0	0	0	0	0	0	0	0	0	0	0	0	1	0	0	0	0	1	0
LT	17	MSP	1	1	1	0	0	0	0	0	0	1	0	1	1	1	0	1	1	1	1	1	0	0	1	0	1	1	1	0	0	1	1	0	1	0	1	1	0	0	0	1	1	1	0	0	1	1	0
LT	18	HPA	0	0	0	0	0	0	0	0	0	0	0	0	0	0	0	0	0	1	0	0	0	0	0	0	0	0	0	0	0	0	0	0	0	0	0	0	0	0	0	0	1	0	0	0	0	1	0
LT	18	MSP	1	1	0	0	0	0	0	0	0	1	0	0	1	1	0	1	1	1	1	1	0	0	1	0	1	0	0	0	0	1	1	0	1	0	1	1	0	0	0	1	1	1	0	0	1	1	0
LT	20	HPA	1	1	0	0	1	0	1	1	1	1	1	1	0	1	1	1	0	1	1	1	1	0	0	1	0	0	0	1	0	0	1	1	1	0	1	0	1	1	1	1	1	1	1	1	1	1	0
LT	20	MSP	1	1	0	0	0	0	0	0	0	0	0	0	0	0	0	1	1	1	0	0	0	0	0	1	1	0	0	0	0	0	0	0	1	0	0	0	0	0	0	1	1	1	0	0	0	0	0
[truncated: 291 more columns]
