# Supplementary material for: Small ocean temperature increases elicit stage-dependent changes in DNA methylation and gene expression in a fish, the European sea bass
Source: Sci Rep. 2017 Sep 29;7:12401. doi: 10.1038/s41598-017-10861-6 (PMC5622125; doi:10.1038/s41598-017-10861-6)
Supplement: Supplementary file 4 — Supporting Information [file 41598_2017_10861_MOESM4_ESM.xlsx]

## Sheet: Description
This file contains dCq and SEM values for 0-15 dpf (sheet 1) and 20-60 dpf (sheet 2) fish. The identifier columns include replicate, group, temperature, time of treatment and gene name.
LT: low temperature
H: high temperature
MT: medium temperature
LH: switched from low to high temperature
HL: swithced from high to low temperature

## Sheet: 0-15 dpf fish
Replicate	Group	Temperature	Time of treatment (hpf)	Gene	DCq	SEM
LT15_1	LT	L	0-360	dnmt1	6.13423	0.316578
LT15_2	LT	L	0-360	dnmt1	5.96988	0.654149
LT15_3	LT	L	0-360	dnmt1	6.1264	0.376334
LT15_4	LT	L	0-360	dnmt1	6.31596	0.547277
HL120_1	HL120	HL	0-120	dnmt1	7.24342	0.232696
HL120_2	HL120	HL	0-120	dnmt1	6.62063	0.124071
HL120_3	HL120	HL	0-120	dnmt1	6.78299	0.471306
HL120_4	HL120	HL	0-120	dnmt1	4.84961	0.447597
HL15_1	HL15	HL	0-15	dnmt1	6.34133	0.320838
HL15_2	HL15	HL	0-15	dnmt1	6.31783	0.0918874
HL15_3	HL15	HL	0-15	dnmt1	6.70168	0.362489
HL15_4	HL15	HL	0-15	dnmt1	6.66435	0.221558
HL240_1	HL240	HL	0-240	dnmt1	7.27663	0.312414
HL240_2	HL240	HL	0-240	dnmt1	6.59666	0.046954
HL240_3	HL240	HL	0-240	dnmt1	7.01464	0.257131
HL240_4	HL240	HL	0-240	dnmt1	6.21924	0.381725
HT15_1	HT	H	0-360	dnmt1	4.07619	0.392395
HT15_2	HT	H	0-360	dnmt1	4.99267	0.237583
HT15_3	HT	H	0-360	dnmt1	3.63353	0.187756
HT15_4	HT	H	0-360	dnmt1	5.29	0.0272485
HT15_5	HT	H	0-360	dnmt1	3.78122	0.290782
LH120_1	LH120	LH	0-120	dnmt1	6.7123	0.464313
LH120_2	LH120	LH	0-120	dnmt1	7.11585	0.198511
LH120_3	LH120	LH	0-120	dnmt1	6.98989	0.136758
LH120_4	LH120	LH	0-120	dnmt1	6.83927	0.306132
LH15_1	LH15	LH	0-15	dnmt1	6.16587	0.145818
LH15_2	LH15	LH	0-15	dnmt1	6.57376	0.279901
LH15_3	LH15	LH	0-15	dnmt1	6.16987	0.150452
LH15_4	LH15	LH	0-15	dnmt1	6.3824	0.512908
LH240_1	LH240	LH	0-240	dnmt1	6.8516	0.313525
LH240_2	LH240	LH	0-240	dnmt1	7.16941	0.155079
LH240_3	LH240	LH	0-240	dnmt1	6.92336	0.0557958
LH240_4	LH240	LH	0-240	dnmt1	6.98713	0.351308
MT15_1	MT	M	0-360	dnmt1	6.25804	0.283962
MT15_2	MT	M	0-360	dnmt1	6.66154	0.1214
MT15_3	MT	M	0-360	dnmt1	6.26324	0.296756
MT15_4	MT	M	0-360	dnmt1	6.94198	0.43358
LT15_1	LT	L	0-360	dnmt3	12.5681	0.237772
LT15_2	LT	L	0-360	dnmt3	12.4374	0.221481
LT15_3	LT	L	0-360	dnmt3	12.5818	0.788679
LT15_4	LT	L	0-360	dnmt3	12.2212	0.180065
HL120_1	HL120	HL	0-120	dnmt3	13.0304	0.165434
HL120_2	HL120	HL	0-120	dnmt3	12.5672	0.695487
HL120_3	HL120	HL	0-120	dnmt3	12.6817	0.225233
HL120_4	HL120	HL	0-120	dnmt3	9.98454	0.595859
HL15_1	HL15	HL	0-15	dnmt3	12.3883	0.170963
HL15_2	HL15	HL	0-15	dnmt3	12.2224	0.202452
HL15_3	HL15	HL	0-15	dnmt3	12.924	0.267044
HL15_4	HL15	HL	0-15	dnmt3	12.2344	0.518607
HL240_1	HL240	HL	0-240	dnmt3	13.7553	0.0793281
HL240_2	HL240	HL	0-240	dnmt3	12.579	0.190506
HL240_3	HL240	HL	0-240	dnmt3	13.0369	0.243501
HL240_4	HL240	HL	0-240	dnmt3	11.9389	0.559829
HT15_1	HT	H	0-360	dnmt3	9.97908	0.335273
HT15_2	HT	H	0-360	dnmt3	9.00345	0.822519
HT15_3	HT	H	0-360	dnmt3	8.1878	0.390051
HT15_4	HT	H	0-360	dnmt3	9.3226	0.52565
HT15_5	HT	H	0-360	dnmt3	7.47365	0.134829
LH120_1	LH120	LH	0-120	dnmt3	12.952	0.274806
LH120_2	LH120	LH	0-120	dnmt3	13.0656	0.580705
LH120_3	LH120	LH	0-120	dnmt3	12.5959	0.412501
LH120_4	LH120	LH	0-120	dnmt3	12.5202	0.466376
LH15_1	LH15	LH	0-15	dnmt3	12.4777	0.279684
LH15_2	LH15	LH	0-15	dnmt3	12.7245	0.257874
LH15_3	LH15	LH	0-15	dnmt3	12.1441	0.356795
LH15_4	LH15	LH	0-15	dnmt3	12.4083	0.351269
LH240_1	LH240	LH	0-240	dnmt3	11.4975	0.569085
LH240_2	LH240	LH	0-240	dnmt3	12.4234	0.230869
LH240_3	LH240	LH	0-240	dnmt3	12.6498	0.223064
LH240_4	LH240	LH	0-240	dnmt3	11.7986	0.346482
MT15_1	MT	M	0-360	dnmt3	11.9901	0.416112
MT15_2	MT	M	0-360	dnmt3	12.7592	0.14404
MT15_3	MT	M	0-360	dnmt3	12.188	0.159041
MT15_4	MT	M	0-360	dnmt3	12.0938	0.0250224
LT15_1	LT	L	0-360	nr3c1	9.58926	0.337885
LT15_2	LT	L	0-360	nr3c1	9.19959	0.322935
LT15_3	LT	L	0-360	nr3c1	9.34145	0.109468
LT15_4	LT	L	0-360	nr3c1	8.09927	0.183408
HL120_1	HL120	HL	0-120	nr3c1	8.60409	0.375381
HL120_2	HL120	HL	0-120	nr3c1	9.46273	0.181289
HL120_3	HL120	HL	0-120	nr3c1	9.73303	0.272083
HL120_4	HL120	HL	0-120	nr3c1	7.24319	0.366607
HL15_1	HL15	HL	0-15	nr3c1	8.16409	0.0874165
HL15_2	HL15	HL	0-15	nr3c1	7.67562	0.516361
HL15_3	HL15	HL	0-15	nr3c1	8.25963	0.260658
HL15_4	HL15	HL	0-15	nr3c1	8.51861	0.203953
HL240_1	HL240	HL	0-240	nr3c1	9.00922	0.527211
HL240_2	HL240	HL	0-240	nr3c1	8.45481	0.439048
HL240_3	HL240	HL	0-240	nr3c1	8.99788	0.469526
HL240_4	HL240	HL	0-240	nr3c1	8.76026	0.435155
HT15_1	HT	H	0-360	nr3c1	6.86551	0.0959731
HT15_2	HT	H	0-360	nr3c1	3.98855	0.226525
HT15_3	HT	H	0-360	nr3c1	3.84461	0.443015
HT15_4	HT	H	0-360	nr3c1	5.84694	0.0792331
HT15_5	HT	H	0-360	nr3c1	3.18643	0.130219
LH120_1	LH120	LH	0-120	nr3c1	9.52333	0.540906
LH120_2	LH120	LH	0-120	nr3c1	9.59484	0.265178
LH120_3	LH120	LH	0-120	nr3c1	9.09659	0.419925
LH120_4	LH120	LH	0-120	nr3c1	8.59027	0.569704
LH15_1	LH15	LH	0-15	nr3c1	8.91671	0.403425
LH15_2	LH15	LH	0-15	nr3c1	10.0831	0.211107
LH15_3	LH15	LH	0-15	nr3c1	9.20765	0.268742
LH15_4	LH15	LH	0-15	nr3c1	9.85415	0.333465
LH240_1	LH240	LH	0-240	nr3c1	7.8383	0.470935
LH240_2	LH240	LH	0-240	nr3c1	8.44626	0.278451
LH240_3	LH240	LH	0-240	nr3c1	9.32171	0.246381
LH240_4	LH240	LH	0-240	nr3c1	8.13365	0.276447
MT15_1	MT	M	0-360	nr3c1	8.74482	0.248895
MT15_2	MT	M	0-360	nr3c1	9.24658	0.360651
MT15_3	MT	M	0-360	nr3c1	7.99594	0.572648
MT15_4	MT	M	0-360	nr3c1	9.43363	0.304143
LT15_1	LT	L	0-360	hsp70	4.28426	0.182137
LT15_2	LT	L	0-360	hsp70	3.86731	0.265007
LT15_3	LT	L	0-360	hsp70	3.87932	0.326082
LT15_4	LT	L	0-360	hsp70	3.50443	0.535568
HL120_1	HL120	HL	0-120	hsp70	3.40339	0.735056
HL120_2	HL120	HL	0-120	hsp70	3.84596	0.588767
HL120_3	HL120	HL	0-120	hsp70	4.23001	0.523593
HL120_4	HL120	HL	0-120	hsp70	4.08014	0.492437
HL15_1	HL15	HL	0-15	hsp70	4.03064	0.359674
HL15_2	HL15	HL	0-15	hsp70	2.76688	0.417955
HL15_3	HL15	HL	0-15	hsp70	3.18343	0.459312
HL15_4	HL15	HL	0-15	hsp70	3.06314	0.487838
HL240_1	HL240	HL	0-240	hsp70	3.95774	0.063647
HL240_2	HL240	HL	0-240	hsp70	3.86485	0.297306
HL240_3	HL240	HL	0-240	hsp70	4.05465	0.253526
HL240_4	HL240	HL	0-240	hsp70	3.17146	0.32782
HT15_1	HT	H	0-360	hsp70	4.53358	0.111722
HT15_2	HT	H	0-360	hsp70	2.59433	0.0842043
HT15_3	HT	H	0-360	hsp70	1.82104	0.204832
HT15_4	HT	H	0-360	hsp70	3.12717	0.200661
HT15_5	HT	H	0-360	hsp70	2.25869	0.068819
LH120_1	LH120	LH	0-120	hsp70	3.25296	0.316772
LH120_2	LH120	LH	0-120	hsp70	3.1217	0.540971
LH120_3	LH120	LH	0-120	hsp70	3.63586	0.214347
LH120_4	LH120	LH	0-120	hsp70	3.4325	0.378862
LH15_1	LH15	LH	0-15	hsp70	2.1541	0.76858
LH15_2	LH15	LH	0-15	hsp70	4.23014	0.58571
LH15_3	LH15	LH	0-15	hsp70	3.62461	0.372546
LH15_4	LH15	LH	0-15	hsp70	3.88896	0.200015
LH240_1	LH240	LH	0-240	hsp70	3.43565	0.823635
LH240_2	LH240	LH	0-240	hsp70	4.21218	0.399337
LH240_3	LH240	LH	0-240	hsp70	3.75052	0.265921
LH240_4	LH240	LH	0-240	hsp70	2.88426	0.394355
MT15_1	MT	M	0-360	hsp70	3.16573	0.343799
MT15_2	MT	M	0-360	hsp70	4.1536	0.38639
MT15_3	MT	M	0-360	hsp70	3.90217	0.251686
MT15_4	MT	M	0-360	hsp70	3.8332	0.283199
LT15_1	LT	L	0-360	igf1	6.94918	0.363816
LT15_2	LT	L	0-360	igf1	6.15406	0.265717
LT15_3	LT	L	0-360	igf1	6.0203	0.660967
LT15_4	LT	L	0-360	igf1	6.09338	0.268717
HL120_1	HL120	HL	0-120	igf1	7.31863	0.316647
HL120_2	HL120	HL	0-120	igf1	5.93339	0.55868
HL120_3	HL120	HL	0-120	igf1	6.20968	0.0791592
HL120_4	HL120	HL	0-120	igf1	6.81208	0.246985
HL15_1	HL15	HL	0-15	igf1	5.55289	0.192948
HL15_2	HL15	HL	0-15	igf1	5.32729	0.254552
HL15_3	HL15	HL	0-15	igf1	5.97992	0.395554
HL15_4	HL15	HL	0-15	igf1	6.14695	0.533935
HL240_1	HL240	HL	0-240	igf1	7.09571	0.360195
HL240_2	HL240	HL	0-240	igf1	6.0249	0.327146
HL240_3	HL240	HL	0-240	igf1	6.38388	0.625365
HL240_4	HL240	HL	0-240	igf1	6.25211	0.296114
HT15_1	HT	H	0-360	igf1	7.18482	0.267082
HT15_2	HT	H	0-360	igf1	6.17006	0.054729
HT15_3	HT	H	0-360	igf1	5.94097	0.307798
HT15_4	HT	H	0-360	igf1	8.09893	0.0369032
HT15_5	HT	H	0-360	igf1	5.08665	0.150182
LH120_1	LH120	LH	0-120	igf1	6.46299	0.375342
LH120_2	LH120	LH	0-120	igf1	6.99595	0.199569
LH120_3	LH120	LH	0-120	igf1	6.47914	0.125902
LH120_4	LH120	LH	0-120	igf1	6.03811	0.22869
LH15_1	LH15	LH	0-15	igf1	6.37987	0.582433
LH15_2	LH15	LH	0-15	igf1	6.3713	0.336703
LH15_3	LH15	LH	0-15	igf1	5.9192	0.648124
LH15_4	LH15	LH	0-15	igf1	6.27015	0.500066
LH240_1	LH240	LH	0-240	igf1	5.40874	0.372134
LH240_2	LH240	LH	0-240	igf1	6.2979	0.144918
LH240_3	LH240	LH	0-240	igf1	6.56343	0.0744336
LH240_4	LH240	LH	0-240	igf1	5.33705	0.349019
MT15_1	MT	M	0-360	igf1	6.02333	0.533221
MT15_2	MT	M	0-360	igf1	6.67091	0.431714
MT15_3	MT	M	0-360	igf1	6.12927	0.25441
MT15_4	MT	M	0-360	igf1	6.16455	0.230217
LT15_1	LT	L	0-360	myog	10.1992	0.244857
LT15_2	LT	L	0-360	myog	9.5862	0.508814
LT15_3	LT	L	0-360	myog	9.59828	0.398828
LT15_4	LT	L	0-360	myog	9.47448	0.464387
HL120_1	HL120	HL	0-120	myog	9.98765	0.25033
HL120_2	HL120	HL	0-120	myog	9.03285	0.359168
HL120_3	HL120	HL	0-120	myog	9.63996	0.20569
HL120_4	HL120	HL	0-120	myog	9.22402	0.350889
HL15_1	HL15	HL	0-15	myog	9.51295	0.546611
HL15_2	HL15	HL	0-15	myog	9.29703	0.175599
HL15_3	HL15	HL	0-15	myog	9.81736	0.294544
HL15_4	HL15	HL	0-15	myog	9.66464	0.827779
HL240_1	HL240	HL	0-240	myog	9.09286	0.196309
HL240_2	HL240	HL	0-240	myog	8.96627	0.235548
HL240_3	HL240	HL	0-240	myog	9.4091	0.62547
HL240_4	HL240	HL	0-240	myog	9.7015	0.291206
HT15_1	HT	H	0-360	myog	9.04608	0.0897972
HT15_2	HT	H	0-360	myog	7.11524	0.209368
HT15_3	HT	H	0-360	myog	7.09984	0.385019
HT15_4	HT	H	0-360	myog	9.19221	0.148618
HT15_5	HT	H	0-360	myog	6.15905	0.431689
LH120_1	LH120	LH	0-120	myog	9.59692	0.210431
LH120_2	LH120	LH	0-120	myog	10.2418	0.250192
LH120_3	LH120	LH	0-120	myog	9.4652	0.25027
LH120_4	LH120	LH	0-120	myog	9.35514	0.0435454
LH15_1	LH15	LH	0-15	myog	9.25848	0.109096
LH15_2	LH15	LH	0-15	myog	9.46338	0.265075
LH15_3	LH15	LH	0-15	myog	9.60666	0.0769924
LH15_4	LH15	LH	0-15	myog	10.0771	0.24883
LH240_1	LH240	LH	0-240	myog	9.45424	0.25498
LH240_2	LH240	LH	0-240	myog	9.70512	0.283532
LH240_3	LH240	LH	0-240	myog	9.92393	0.304044
LH240_4	LH240	LH	0-240	myog	9.14592	0.525464
MT15_1	MT	M	0-360	myog	9.16177	0.159018
MT15_2	MT	M	0-360	myog	10.2716	0.180083
MT15_3	MT	M	0-360	myog	9.44164	0.434473
MT15_4	MT	M	0-360	myog	9.02269	0.215768
LT15_1	LT	L	0-360	opnα	14.0938	0.30188
LT15_2	LT	L	0-360	opnα	14.1274	0.433692
LT15_3	LT	L	0-360	opnα	13.3237	0.149612
LT15_4	LT	L	0-360	opnα	12.4222	0.246427
HL120_1	HL120	HL	0-120	opnα	13.2383	0.42928
HL120_2	HL120	HL	0-120	opnα	15.4603	0.829075
HL120_3	HL120	HL	0-120	opnα	14.5187	0.342162
HL120_4	HL120	HL	0-120	opnα	14.6669	0.980201
HL15_1	HL15	HL	0-15	opnα	12.7284	0.420916
HL15_2	HL15	HL	0-15	opnα	11.9433	0.347062
HL15_3	HL15	HL	0-15	opnα	12.8855	0.277756
HL15_4	HL15	HL	0-15	opnα	12.4567	0.449546
HL240_1	HL240	HL	0-240	opnα	13.0316	0.36343
HL240_2	HL240	HL	0-240	opnα	11.9434	0.236069
HL240_3	HL240	HL	0-240	opnα	12.2589	0.235266
HL240_4	HL240	HL	0-240	opnα	11.4587	0.145692
HT15_1	HT	H	0-360	opnα	NA	NA
HT15_2	HT	H	0-360	opnα	9.66494	0.0988575
HT15_3	HT	H	0-360	opnα	8.66955	0.489568
HT15_4	HT	H	0-360	opnα	9.1674	0.409845
HT15_5	HT	H	0-360	opnα	7.8649	0.304695
LH120_1	LH120	LH	0-120	opnα	14.2789	0.338002
LH120_2	LH120	LH	0-120	opnα	14.5304	0.143222
LH120_3	LH120	LH	0-120	opnα	14.2883	0.68402
LH120_4	LH120	LH	0-120	opnα	13.4259	0.144807
LH15_1	LH15	LH	0-15	opnα	14.027	0.439211
LH15_2	LH15	LH	0-15	opnα	14.5775	0.151813
LH15_3	LH15	LH	0-15	opnα	14.0279	0.183074
LH15_4	LH15	LH	0-15	opnα	14.2949	0.375994
LH240_1	LH240	LH	0-240	opnα	10.8455	0.253897
LH240_2	LH240	LH	0-240	opnα	14.1854	0.128681
LH240_3	LH240	LH	0-240	opnα	13.9515	0.0173452
LH240_4	LH240	LH	0-240	opnα	11.2315	0.524811
MT15_1	MT	M	0-360	opnα	12.071	0.829878
MT15_2	MT	M	0-360	opnα	14.0305	0.350796
MT15_3	MT	M	0-360	opnα	13.2756	0.60264
MT15_4	MT	M	0-360	opnα	14.5357	0.612808
LT15_1	LT	L	0-360	tr-α	8.76341	0.241684
LT15_2	LT	L	0-360	tr-α	8.73839	0.307683
LT15_3	LT	L	0-360	tr-α	8.49717	0.0380074
LT15_4	LT	L	0-360	tr-α	7.45325	0.35001
HL120_1	HL120	HL	0-120	tr-α	8.84334	0.103026
HL120_2	HL120	HL	0-120	tr-α	8.1707	0.399645
HL120_3	HL120	HL	0-120	tr-α	8.51878	0.487118
HL120_4	HL120	HL	0-120	tr-α	5.80567	0.0873967
HL15_1	HL15	HL	0-15	tr-α	7.28894	0.260763
HL15_2	HL15	HL	0-15	tr-α	7.3395	0.147811
HL15_3	HL15	HL	0-15	tr-α	7.7365	0.143431
HL15_4	HL15	HL	0-15	tr-α	7.92047	0.536447
HL240_1	HL240	HL	0-240	tr-α	8.39345	0.368726
HL240_2	HL240	HL	0-240	tr-α	7.75191	0.436769
HL240_3	HL240	HL	0-240	tr-α	8.07439	0.339951
HL240_4	HL240	HL	0-240	tr-α	7.51844	0.774777
HT15_1	HT	H	0-360	tr-α	4.96036	0.198558
HT15_2	HT	H	0-360	tr-α	3.45619	0.213642
HT15_3	HT	H	0-360	tr-α	3.04635	0.252475
HT15_4	HT	H	0-360	tr-α	4.7842	0.262267
HT15_5	HT	H	0-360	tr-α	2.32391	0.537653
LH120_1	LH120	LH	0-120	tr-α	8.57216	0.333129
LH120_2	LH120	LH	0-120	tr-α	8.50405	0.0608568
LH120_3	LH120	LH	0-120	tr-α	8.24445	0.0353025
LH120_4	LH120	LH	0-120	tr-α	8.09843	0.535649
LH15_1	LH15	LH	0-15	tr-α	7.70028	0.200116
LH15_2	LH15	LH	0-15	tr-α	8.48212	0.24475
LH15_3	LH15	LH	0-15	tr-α	7.94185	0.099975
LH15_4	LH15	LH	0-15	tr-α	8.06697	0.52485
LH240_1	LH240	LH	0-240	tr-α	7.50776	0.639653
LH240_2	LH240	LH	0-240	tr-α	7.86101	0.0429906
LH240_3	LH240	LH	0-240	tr-α	8.07724	0.162355
LH240_4	LH240	LH	0-240	tr-α	7.50748	0.179553
MT15_1	MT	M	0-360	tr-α	7.87224	0.397445
MT15_2	MT	M	0-360	tr-α	8.34867	0.730658
MT15_3	MT	M	0-360	tr-α	7.72503	0.319076
MT15_4	MT	M	0-360	tr-α	8.19357	0.0931867
LT15_1	LT	L	0-360	tryp2	8.14805	0.300703
LT15_2	LT	L	0-360	tryp2	8.97857	0.400527
LT15_3	LT	L	0-360	tryp2	9.16399	0.0893636
LT15_4	LT	L	0-360	tryp2	10.5676	0.294112
HL120_1	HL120	HL	0-120	tryp2	10.0218	0.57063
HL120_2	HL120	HL	0-120	tryp2	6.72589	0.666685
HL120_3	HL120	HL	0-120	tryp2	6.78715	0.324175
HL120_4	HL120	HL	0-120	tryp2	3.671	0.17971
HL15_1	HL15	HL	0-15	tryp2	10.9665	0.408354
HL15_2	HL15	HL	0-15	tryp2	7.7347	0.411839
HL15_3	HL15	HL	0-15	tryp2	8.07306	0.10158
HL15_4	HL15	HL	0-15	tryp2	8.29804	0.193428
HL240_1	HL240	HL	0-240	tryp2	9.29793	0.327588
HL240_2	HL240	HL	0-240	tryp2	9.87548	0.0427451
HL240_3	HL240	HL	0-240	tryp2	8.87746	0.069666
HL240_4	HL240	HL	0-240	tryp2	8.87484	0.262574
HT15_1	HT	H	0-360	tryp2	NA	NA
HT15_2	HT	H	0-360	tryp2	2.75225	0.0243551
HT15_3	HT	H	0-360	tryp2	3.88266	0.187712
HT15_4	HT	H	0-360	tryp2	4.55627	0.0499131
HT15_5	HT	H	0-360	tryp2	2.62286	0.19494
LH120_1	LH120	LH	0-120	tryp2	8.60558	0.136246
LH120_2	LH120	LH	0-120	tryp2	10.2628	0.286638
LH120_3	LH120	LH	0-120	tryp2	9.35043	0.400766
LH120_4	LH120	LH	0-120	tryp2	8.78189	0.213817
LH15_1	LH15	LH	0-15	tryp2	7.43005	0.25674
LH15_2	LH15	LH	0-15	tryp2	7.72434	0.0726095
LH15_3	LH15	LH	0-15	tryp2	6.85555	0.283831
LH15_4	LH15	LH	0-15	tryp2	7.29094	0.217569
LH240_1	LH240	LH	0-240	tryp2	9.00017	0.231383
LH240_2	LH240	LH	0-240	tryp2	7.99902	0.342409
LH240_3	LH240	LH	0-240	tryp2	9.14552	0.0392426
LH240_4	LH240	LH	0-240	tryp2	7.2746	0.158064
MT15_1	MT	M	0-360	tryp2	7.48899	0.507115
MT15_2	MT	M	0-360	tryp2	8.20784	0.306408
MT15_3	MT	M	0-360	tryp2	8.19657	0.0174352
MT15_4	MT	M	0-360	tryp2	9.94869	0.151714

## Sheet: 20-60 dpf fish
Replicate	Group	Temperature	Time of treatment (dpf)	Gene	DCq	SEM
HT60.1	HT60	H	20-60	dnmt1	1.63714	0.0923955
HT60.2	HT60	H	20-60	dnmt1	0.677417	0.15722
HT60.3	HT60	H	20-60	dnmt1	1.28134	0.106026
HT60.4	HT60	H	20-60	dnmt1	1.54236	0.170208
LT60.1	LT60	L	20-60	dnmt1	0.548452	0.072288
LT60.2	LT60	L	20-60	dnmt1	0.571256	0.212665
LT60.3	LT60	L	20-60	dnmt1	-0.401404	0.0495232
LT60.4	LT60	L	20-60	dnmt1	-0.662593	0.0399761
HT60.1	HT60	H	20-60	dnmt3	4.01345	0.353418
HT60.2	HT60	H	20-60	dnmt3	3.06133	0.193225
HT60.3	HT60	H	20-60	dnmt3	2.44607	0.131516
HT60.4	HT60	H	20-60	dnmt3	2.61783	0.132647
LT60.1	LT60	L	20-60	dnmt3	3.28015	0.625652
LT60.2	LT60	L	20-60	dnmt3	2.87912	0.463557
LT60.3	LT60	L	20-60	dnmt3	2.22742	0.409808
LT60.4	LT60	L	20-60	dnmt3	2.87262	0.441207
HT60.1	HT60	H	20-60	nr3c1	1.4949	0.413372
HT60.2	HT60	H	20-60	nr3c1	0.965195	0.271312
HT60.3	HT60	H	20-60	nr3c1	0.746984	0.206992
HT60.4	HT60	H	20-60	nr3c1	1.61286	0.19611
LT60.1	LT60	L	20-60	nr3c1	1.72968	0.199379
LT60.2	LT60	L	20-60	nr3c1	1.47109	0.222272
LT60.3	LT60	L	20-60	nr3c1	1.0332	0.192415
LT60.4	LT60	L	20-60	nr3c1	0.882037	0.165513
HT60.1	HT60	H	20-60	hsp70	0.300856	0.223903
HT60.2	HT60	H	20-60	hsp70	-0.844477	1.02958
HT60.3	HT60	H	20-60	hsp70	-0.089887	0.342044
HT60.4	HT60	H	20-60	hsp70	0.286702	0.560097
LT60.1	LT60	L	20-60	hsp70	0.0150713	0.260873
LT60.2	LT60	L	20-60	hsp70	0.397716	0.0981214
LT60.3	LT60	L	20-60	hsp70	0.894484	0.534144
LT60.4	LT60	L	20-60	hsp70	-0.0803571	0.350742
HT60.1	HT60	H	20-60	igf1	2.7433	0.283969
HT60.2	HT60	H	20-60	igf1	0.883757	0.290103
HT60.3	HT60	H	20-60	igf1	1.74706	0.270152
HT60.4	HT60	H	20-60	igf1	1.39793	0.0523608
LT60.1	LT60	L	20-60	igf1	2.71362	0.136982
LT60.2	LT60	L	20-60	igf1	2.12079	0.153642
LT60.3	LT60	L	20-60	igf1	1.45379	0.207756
LT60.4	LT60	L	20-60	igf1	0.983064	0.255107
HT60.1	HT60	H	20-60	myog	5.91225	0.381431
HT60.2	HT60	H	20-60	myog	7.00598	0.22835
HT60.3	HT60	H	20-60	myog	5.77736	0.18391
HT60.4	HT60	H	20-60	myog	6.6042	0.362572
LT60.1	LT60	L	20-60	myog	5.13614	0.0899072
LT60.2	LT60	L	20-60	myog	5.82492	0.224252
LT60.3	LT60	L	20-60	myog	6.41395	0.139678
LT60.4	LT60	L	20-60	myog	6.20255	0.258639
HT60.1	HT60	H	20-60	tr-α	-0.274341	0.38608
HT60.2	HT60	H	20-60	tr-α	0.185603	0.387585
HT60.3	HT60	H	20-60	tr-α	-0.0460364	0.13963
HT60.4	HT60	H	20-60	tr-α	1.05257	0.159266
LT60.1	LT60	L	20-60	tr-α	0.842938	0.0751515
LT60.2	LT60	L	20-60	tr-α	-0.263154	0.321971
LT60.3	LT60	L	20-60	tr-α	0.401773	0.554502
LT60.4	LT60	L	20-60	tr-α	0.0499058	0.125704
HT60.1	HT60	H	20-60	tryp2	5.44153	0.246451
HT60.2	HT60	H	20-60	tryp2	7.47007	0.380346
HT60.3	HT60	H	20-60	tryp2	6.20021	0.639959
HT60.4	HT60	H	20-60	tryp2	4.57422	0.159838
LT60.1	LT60	L	20-60	tryp2	5.25538	0.0738825
LT60.2	LT60	L	20-60	tryp2	7.01674	0.39647
LT60.3	LT60	L	20-60	tryp2	4.11812	0.183
LT60.4	LT60	L	20-60	tryp2	3.66852	0.448475
